# Supplementary material for: A flavin-inspired covalent organic framework for photocatalytic alcohol oxidation
Source: Chem Sci. 2021 Nov 15;12(45):15143–50. doi: 10.1039/d1sc04143f (PMC8612393; doi:10.1039/d1sc04143f)
Supplement: SC-012-D1SC04143F-s002 [file SC-012-D1SC04143F-s002.cif]

# Electronic Supplementary Material (ESI) for Chemical Science.
# This journal is © The Royal Society of Chemistry 2021

####################################################################### 
# 
# This file contains crystal structure data downloaded from the 
# Cambridge Structural Database (CSD) hosted by the Cambridge 
# Crystallographic Data Centre (CCDC).
# 
# Full information about CCDC data access policies and citation 
# guidelines are available at http://www.ccdc.cam.ac.uk/access/V1 
# 
# Audit and citation data items may have been added by the CCDC. 
# Please retain this information to preserve the provenance of 
# this file and to allow appropriate attribution of the data. 
# 
#######################################################################

data_stb228-p21c
_database_code_depnum_ccdc_archive 'CCDC 2097424'
loop_
_audit_author_name
_audit_author_address
'Jakob Blahusch'
;Max Planck Institute for Solid State Research
Germany
;
_audit_update_record             
;
2021-07-19 deposited with the CCDC.	2021-11-02 downloaded from the CCDC.
;
_audit_creation_date             2021-07-19
_audit_creation_method           
;
Olex2 1.3
(compiled 2020.11.12 svn.r5f609507 for OlexSys, GUI svn.r6226)
;
_shelx_SHELXL_version_number     2014/7
_chemical_name_common            ?
_chemical_name_systematic        1,3-diethyl-alloxazine
_chemical_formula_moiety         'C14 H14 N4 O2'
_chemical_formula_sum            'C14 H14 N4 O2'
_chemical_formula_weight         270.29
_chemical_melting_point          445
loop_
_atom_type_symbol
_atom_type_description
_atom_type_scat_dispersion_real
_atom_type_scat_dispersion_imag
_atom_type_scat_source
C C 0.0033 0.0016 'International Tables Vol C Tables 4.2.6.8 and 6.1.1.4'
H H 0.0000 0.0000 'International Tables Vol C Tables 4.2.6.8 and 6.1.1.4'
N N 0.0061 0.0033 'International Tables Vol C Tables 4.2.6.8 and 6.1.1.4'
O O 0.0106 0.0060 'International Tables Vol C Tables 4.2.6.8 and 6.1.1.4'

_shelx_space_group_comment       
;
The symmetry employed for this shelxl refinement is uniquely defined
by the following loop, which should always be used as a source of
symmetry information in preference to the above space-group names.
They are only intended as comments.
;
_space_group_crystal_system      monoclinic
_space_group_IT_number           14
_space_group_name_H-M_alt        'P 1 21/c 1'
_space_group_name_Hall           '-P 2ybc'
loop_
_space_group_symop_operation_xyz
'x, y, z'
'-x, y+1/2, -z+1/2'
'-x, -y, -z'
'x, -y-1/2, z-1/2'

_cell_length_a                   13.3313(5)
_cell_length_b                   5.0391(2)
_cell_length_c                   19.8573(7)
_cell_angle_alpha                90
_cell_angle_beta                 103.665(2)
_cell_angle_gamma                90
_cell_volume                     1296.21(8)
_cell_formula_units_Z            4
_cell_measurement_reflns_used    5435
_cell_measurement_temperature    298.6
_cell_measurement_theta_max      27.73
_cell_measurement_theta_min      2.32
_shelx_estimated_absorpt_T_max   0.996
_shelx_estimated_absorpt_T_min   0.972
_exptl_absorpt_coefficient_mu    0.097
_exptl_absorpt_correction_T_max  1.0000
_exptl_absorpt_correction_T_min  0.9161
_exptl_absorpt_correction_type   multi-scan
_exptl_absorpt_process_details   
;
SADABS-2016/2 (Bruker,2016/2) was used for absorption correction.
wR2(int) was 0.1333 before and 0.0510 after correction.
The Ratio of minimum to maximum transmission is 0.9161.
The \l/2 correction factor is Not present.
;
_exptl_absorpt_special_details   ?
_exptl_crystal_colour            'clear yellow'
_exptl_crystal_colour_lustre     clear
_exptl_crystal_colour_primary    yellow
_exptl_crystal_density_diffrn    1.385
_exptl_crystal_density_meas      .
_exptl_crystal_density_method    ?
_exptl_crystal_description       needle
_exptl_crystal_F_000             568
_exptl_crystal_preparation       ?
_exptl_crystal_size_max          0.3
_exptl_crystal_size_mid          0.06
_exptl_crystal_size_min          0.04
_exptl_transmission_factor_max   ?
_exptl_transmission_factor_min   ?
_diffrn_reflns_av_R_equivalents  0.0505
_diffrn_reflns_av_unetI/netI     0.0358
_diffrn_reflns_Laue_measured_fraction_full 0.988
_diffrn_reflns_Laue_measured_fraction_max 0.987
_diffrn_reflns_limit_h_max       18
_diffrn_reflns_limit_h_min       -18
_diffrn_reflns_limit_k_max       6
_diffrn_reflns_limit_k_min       -6
_diffrn_reflns_limit_l_max       27
_diffrn_reflns_limit_l_min       -27
_diffrn_reflns_number            23975
_diffrn_reflns_point_group_measured_fraction_full 0.988
_diffrn_reflns_point_group_measured_fraction_max 0.987
_diffrn_reflns_theta_full        25.242
_diffrn_reflns_theta_max         29.408
_diffrn_reflns_theta_min         4.145
_diffrn_ambient_temperature      298.6
_diffrn_detector_area_resol_mean ?
_diffrn_measured_fraction_theta_full 0.988
_diffrn_measured_fraction_theta_max 0.987
_diffrn_measurement_device_type  'Bruker APEX-II CCD'
_diffrn_measurement_method       '\f and \w scans'
_diffrn_radiation_monochromator  graphite
_diffrn_radiation_type           MoK\a
_diffrn_radiation_wavelength     0.71073
_diffrn_source                   ?
_diffrn_source_current           50.0
_diffrn_source_power             2.5
_diffrn_source_voltage           50.0
_diffrn_standards_number         0
_reflns_Friedel_coverage         0.000
_reflns_Friedel_fraction_full    .
_reflns_Friedel_fraction_max     .
_reflns_number_gt                2308
_reflns_number_total             3523
_reflns_special_details          
;
 Reflections were merged by SHELXL according to the crystal
 class for the calculation of statistics and refinement.
 
 _reflns_Friedel_fraction is defined as the number of unique
 Friedel pairs measured divided by the number that would be
 possible theoretically, ignoring centric projections and
 systematic absences.
;
_reflns_threshold_expression     'I > 2\s(I)'
_computing_cell_refinement       ?
_computing_data_collection       ?
_computing_data_reduction        ?
_computing_molecular_graphics    'Olex2 1.3 (Dolomanov et al., 2009)'
_computing_publication_material  'Olex2 1.3 (Dolomanov et al., 2009)'
_computing_structure_refinement  'XL  (Sheldrick, 2008)'
_computing_structure_solution    'SHELXT 2014/5 (Sheldrick, 2014)'
_refine_diff_density_max         0.197
_refine_diff_density_min         -0.141
_refine_diff_density_rms         0.035
_refine_ls_extinction_coef       .
_refine_ls_extinction_method     none
_refine_ls_goodness_of_fit_ref   1.070
_refine_ls_hydrogen_treatment    constr
_refine_ls_matrix_type           full
_refine_ls_number_parameters     183
_refine_ls_number_reflns         3523
_refine_ls_number_restraints     0
_refine_ls_R_factor_all          0.0976
_refine_ls_R_factor_gt           0.0615
_refine_ls_restrained_S_all      1.070
_refine_ls_shift/su_max          0.000
_refine_ls_shift/su_mean         0.000
_refine_ls_structure_factor_coef Fsqd
_refine_ls_weighting_details     
'w=1/[\s^2^(Fo^2^)+(0.0598P)^2^+0.5060P] where P=(Fo^2^+2Fc^2^)/3'
_refine_ls_weighting_scheme      calc
_refine_ls_wR_factor_gt          0.1510
_refine_ls_wR_factor_ref         0.1684
_refine_special_details          ?
_olex2_refinement_description    
;
1. Fixed Uiso
 At 1.2 times of:
  All C(H) groups, All C(H,H) groups
 At 1.5 times of:
  All C(H,H,H) groups
2.a Secondary CH2 refined with riding coordinates:
 C00G(H00F,H00G), C00J(H00J,H00K)
2.b Aromatic/amide H refined with riding coordinates:
 C00A(H00A), C00D(H00D), C00H(H00H), C00I(H00I)
2.c Idealised Me refined as rotating group:
 C00F(H00B,H00C,H00E), C00K(H00L,H00M,H00N)
;
_atom_sites_solution_hydrogens   geom
_atom_sites_solution_primary     dual
_atom_sites_solution_secondary   ?
loop_
_atom_site_label
_atom_site_type_symbol
_atom_site_fract_x
_atom_site_fract_y
_atom_site_fract_z
_atom_site_U_iso_or_equiv
_atom_site_adp_type
_atom_site_occupancy
_atom_site_site_symmetry_order
_atom_site_calc_flag
_atom_site_refinement_flags_posn
_atom_site_refinement_flags_adp
_atom_site_refinement_flags_occupancy
_atom_site_disorder_assembly
_atom_site_disorder_group
O001 O 0.86647(11) 0.4816(3) 0.57980(7) 0.0612(4) Uani 1 1 d . . . . .
O002 O 0.62427(13) -0.0925(3) 0.46410(9) 0.0724(5) Uani 1 1 d . . . . .
N003 N 0.74739(12) 0.5255(3) 0.33439(8) 0.0483(4) Uani 1 1 d . . . . .
N004 N 0.88585(11) 0.7063(3) 0.45628(8) 0.0446(4) Uani 1 1 d . . . . .
N005 N 0.74837(12) 0.1886(3) 0.52191(9) 0.0498(4) Uani 1 1 d . . . . .
N006 N 0.68314(12) 0.2164(3) 0.40020(9) 0.0494(4) Uani 1 1 d . . . . .
C007 C 0.81600(14) 0.3991(4) 0.52480(10) 0.0466(4) Uani 1 1 d . . . . .
C008 C 0.81996(13) 0.5134(4) 0.45708(9) 0.0422(4) Uani 1 1 d . . . . .
C009 C 0.81718(14) 0.7202(4) 0.33228(9) 0.0460(4) Uani 1 1 d . . . . .
C00A C 0.95664(14) 1.0195(4) 0.38961(10) 0.0505(5) Uani 1 1 d . . . . .
H00A H 1.0020 1.0810 0.4296 0.061 Uiso 1 1 calc R U . . .
C00B C 0.88694(13) 0.8121(4) 0.39367(9) 0.0433(4) Uani 1 1 d . . . . .
C00C C 0.75031(13) 0.4221(4) 0.39541(9) 0.0438(4) Uani 1 1 d . . . . .
C00D C 0.95710(16) 1.1289(5) 0.32699(11) 0.0553(5) Uani 1 1 d . . . . .
H00D H 1.0031 1.2652 0.3243 0.066 Uiso 1 1 calc R U . . .
C00E C 0.68135(15) 0.0922(4) 0.46153(11) 0.0526(5) Uani 1 1 d . . . . .
C00F C 0.6628(2) 0.2214(5) 0.61876(13) 0.0716(7) Uani 1 1 d . . . . .
H00B H 0.5951 0.2049 0.5888 0.107 Uiso 1 1 calc R U . . .
H00C H 0.6819 0.4053 0.6235 0.107 Uiso 1 1 calc R U . . .
H00E H 0.6627 0.1492 0.6635 0.107 Uiso 1 1 calc R U . . .
C00G C 0.60513(16) 0.1346(4) 0.33794(11) 0.0575(5) Uani 1 1 d . . . . .
H00F H 0.5903 -0.0529 0.3411 0.069 Uiso 1 1 calc R U . . .
H00G H 0.6323 0.1612 0.2972 0.069 Uiso 1 1 calc R U . . .
C00H C 0.88847(17) 1.0374(5) 0.26610(11) 0.0596(5) Uani 1 1 d . . . . .
H00H H 0.8899 1.1135 0.2237 0.072 Uiso 1 1 calc R U . . .
C00I C 0.82049(17) 0.8395(5) 0.26868(10) 0.0578(5) Uani 1 1 d . . . . .
H00I H 0.7756 0.7820 0.2280 0.069 Uiso 1 1 calc R U . . .
C00J C 0.73923(18) 0.0718(4) 0.58811(12) 0.0604(5) Uani 1 1 d . . . . .
H00J H 0.8062 0.0741 0.6205 0.072 Uiso 1 1 calc R U . . .
H00K H 0.7174 -0.1116 0.5807 0.072 Uiso 1 1 calc R U . . .
C00K C 0.50717(17) 0.2913(5) 0.33055(14) 0.0716(7) Uani 1 1 d . . . . .
H00L H 0.4564 0.2277 0.2912 0.107 Uiso 1 1 calc R U . . .
H00M H 0.5208 0.4755 0.3241 0.107 Uiso 1 1 calc R U . . .
H00N H 0.4818 0.2709 0.3716 0.107 Uiso 1 1 calc R U . . .

loop_
_atom_site_aniso_label
_atom_site_aniso_U_11
_atom_site_aniso_U_22
_atom_site_aniso_U_33
_atom_site_aniso_U_23
_atom_site_aniso_U_13
_atom_site_aniso_U_12
O001 0.0649(9) 0.0691(10) 0.0453(7) -0.0010(7) 0.0046(6) -0.0110(8)
O002 0.0700(10) 0.0549(9) 0.0896(12) -0.0034(8) 0.0134(8) -0.0165(8)
N003 0.0461(8) 0.0504(9) 0.0447(8) -0.0108(7) 0.0037(6) 0.0045(7)
N004 0.0398(8) 0.0486(9) 0.0439(8) -0.0053(7) 0.0070(6) 0.0013(7)
N005 0.0497(9) 0.0433(9) 0.0565(9) -0.0013(7) 0.0126(7) 0.0020(7)
N006 0.0421(8) 0.0462(9) 0.0564(9) -0.0110(8) 0.0045(7) -0.0002(7)
C007 0.0421(9) 0.0466(10) 0.0499(10) -0.0037(8) 0.0084(8) 0.0048(8)
C008 0.0363(8) 0.0437(10) 0.0455(9) -0.0065(8) 0.0073(7) 0.0052(7)
C009 0.0430(9) 0.0505(11) 0.0431(9) -0.0075(8) 0.0076(7) 0.0074(8)
C00A 0.0417(10) 0.0585(12) 0.0500(10) -0.0020(9) 0.0083(8) -0.0004(9)
C00B 0.0381(9) 0.0485(10) 0.0423(9) -0.0046(8) 0.0073(7) 0.0057(8)
C00C 0.0374(9) 0.0425(10) 0.0496(10) -0.0105(8) 0.0067(7) 0.0068(8)
C00D 0.0498(11) 0.0610(13) 0.0572(12) 0.0033(10) 0.0169(9) 0.0018(10)
C00E 0.0461(10) 0.0430(10) 0.0674(13) -0.0076(9) 0.0109(9) 0.0025(8)
C00F 0.0741(15) 0.0719(15) 0.0762(15) 0.0002(13) 0.0327(12) -0.0051(13)
C00G 0.0516(11) 0.0508(11) 0.0640(13) -0.0138(10) 0.0012(9) -0.0056(9)
C00H 0.0660(13) 0.0683(14) 0.0469(11) 0.0060(10) 0.0179(9) 0.0090(11)
C00I 0.0619(12) 0.0675(13) 0.0407(10) -0.0065(10) 0.0056(9) 0.0043(11)
C00J 0.0678(13) 0.0476(11) 0.0655(13) 0.0073(10) 0.0153(10) -0.0014(10)
C00K 0.0514(12) 0.0661(15) 0.0884(17) 0.0038(13) -0.0012(11) 0.0010(11)

_geom_special_details            
;
 All esds (except the esd in the dihedral angle between two l.s. planes)
 are estimated using the full covariance matrix.  The cell esds are taken
 into account individually in the estimation of esds in distances, angles
 and torsion angles; correlations between esds in cell parameters are only
 used when they are defined by crystal symmetry.  An approximate (isotropic)
 treatment of cell esds is used for estimating esds involving l.s. planes.
;
loop_
_geom_bond_atom_site_label_1
_geom_bond_atom_site_label_2
_geom_bond_distance
_geom_bond_site_symmetry_2
_geom_bond_publ_flag
O001 C007 1.213(2) . ?
O002 C00E 1.211(2) . ?
N003 C009 1.360(3) . ?
N003 C00C 1.311(2) . ?
N004 C008 1.313(2) . ?
N004 C00B 1.356(2) . ?
N005 C007 1.384(2) . ?
N005 C00E 1.402(3) . ?
N005 C00J 1.471(3) . ?
N006 C00C 1.388(2) . ?
N006 C00E 1.374(3) . ?
N006 C00G 1.474(2) . ?
C007 C008 1.475(3) . ?
C008 C00C 1.427(2) . ?
C009 C00B 1.425(3) . ?
C009 C00I 1.409(3) . ?
C00A H00A 0.9300 . ?
C00A C00B 1.414(3) . ?
C00A C00D 1.361(3) . ?
C00D H00D 0.9300 . ?
C00D C00H 1.410(3) . ?
C00F H00B 0.9600 . ?
C00F H00C 0.9600 . ?
C00F H00E 0.9600 . ?
C00F C00J 1.507(3) . ?
C00G H00F 0.9700 . ?
C00G H00G 0.9700 . ?
C00G C00K 1.503(3) . ?
C00H H00H 0.9300 . ?
C00H C00I 1.356(3) . ?
C00I H00I 0.9300 . ?
C00J H00J 0.9700 . ?
C00J H00K 0.9700 . ?
C00K H00L 0.9600 . ?
C00K H00M 0.9600 . ?
C00K H00N 0.9600 . ?

loop_
_geom_angle_atom_site_label_1
_geom_angle_atom_site_label_2
_geom_angle_atom_site_label_3
_geom_angle
_geom_angle_site_symmetry_1
_geom_angle_site_symmetry_3
_geom_angle_publ_flag
C00C N003 C009 116.38(15) . . ?
C008 N004 C00B 117.03(15) . . ?
C007 N005 C00E 125.32(17) . . ?
C007 N005 C00J 117.39(17) . . ?
C00E N005 C00J 117.05(17) . . ?
C00C N006 C00G 119.36(17) . . ?
C00E N006 C00C 123.18(16) . . ?
C00E N006 C00G 117.36(17) . . ?
O001 C007 N005 121.15(18) . . ?
O001 C007 C008 123.71(18) . . ?
N005 C007 C008 115.13(16) . . ?
N004 C008 C007 117.94(15) . . ?
N004 C008 C00C 121.99(17) . . ?
C00C C008 C007 120.01(17) . . ?
N003 C009 C00B 121.40(17) . . ?
N003 C009 C00I 120.15(17) . . ?
C00I C009 C00B 118.44(19) . . ?
C00B C00A H00A 120.1 . . ?
C00D C00A H00A 120.1 . . ?
C00D C00A C00B 119.76(18) . . ?
N004 C00B C009 120.71(17) . . ?
N004 C00B C00A 119.52(16) . . ?
C00A C00B C009 119.76(17) . . ?
N003 C00C N006 118.78(16) . . ?
N003 C00C C008 122.43(18) . . ?
N006 C00C C008 118.79(17) . . ?
C00A C00D H00D 119.7 . . ?
C00A C00D C00H 120.6(2) . . ?
C00H C00D H00D 119.7 . . ?
O002 C00E N005 120.7(2) . . ?
O002 C00E N006 122.0(2) . . ?
N006 C00E N005 117.33(18) . . ?
H00B C00F H00C 109.5 . . ?
H00B C00F H00E 109.5 . . ?
H00C C00F H00E 109.5 . . ?
C00J C00F H00B 109.5 . . ?
C00J C00F H00C 109.5 . . ?
C00J C00F H00E 109.5 . . ?
N006 C00G H00F 109.4 . . ?
N006 C00G H00G 109.4 . . ?
N006 C00G C00K 111.07(17) . . ?
H00F C00G H00G 108.0 . . ?
C00K C00G H00F 109.4 . . ?
C00K C00G H00G 109.4 . . ?
C00D C00H H00H 119.6 . . ?
C00I C00H C00D 120.8(2) . . ?
C00I C00H H00H 119.6 . . ?
C009 C00I H00I 119.7 . . ?
C00H C00I C009 120.68(19) . . ?
C00H C00I H00I 119.7 . . ?
N005 C00J C00F 111.57(18) . . ?
N005 C00J H00J 109.3 . . ?
N005 C00J H00K 109.3 . . ?
C00F C00J H00J 109.3 . . ?
C00F C00J H00K 109.3 . . ?
H00J C00J H00K 108.0 . . ?
C00G C00K H00L 109.5 . . ?
C00G C00K H00M 109.5 . . ?
C00G C00K H00N 109.5 . . ?
H00L C00K H00M 109.5 . . ?
H00L C00K H00N 109.5 . . ?
H00M C00K H00N 109.5 . . ?

loop_
_geom_torsion_atom_site_label_1
_geom_torsion_atom_site_label_2
_geom_torsion_atom_site_label_3
_geom_torsion_atom_site_label_4
_geom_torsion
_geom_torsion_site_symmetry_1
_geom_torsion_site_symmetry_2
_geom_torsion_site_symmetry_3
_geom_torsion_site_symmetry_4
_geom_torsion_publ_flag
O001 C007 C008 N004 3.7(3) . . . . ?
O001 C007 C008 C00C -173.55(18) . . . . ?
N003 C009 C00B N004 0.2(3) . . . . ?
N003 C009 C00B C00A -178.41(16) . . . . ?
N003 C009 C00I C00H 178.77(18) . . . . ?
N004 C008 C00C N003 -0.4(3) . . . . ?
N004 C008 C00C N006 179.69(15) . . . . ?
N005 C007 C008 N004 -177.20(15) . . . . ?
N005 C007 C008 C00C 5.6(2) . . . . ?
C007 N005 C00E O002 -179.54(18) . . . . ?
C007 N005 C00E N006 0.2(3) . . . . ?
C007 N005 C00J C00F 84.9(2) . . . . ?
C007 C008 C00C N003 176.77(16) . . . . ?
C007 C008 C00C N006 -3.2(2) . . . . ?
C008 N004 C00B C009 1.6(2) . . . . ?
C008 N004 C00B C00A -179.71(16) . . . . ?
C009 N003 C00C N006 -177.84(15) . . . . ?
C009 N003 C00C C008 2.2(3) . . . . ?
C00A C00D C00H C00I 0.2(3) . . . . ?
C00B N004 C008 C007 -178.79(15) . . . . ?
C00B N004 C008 C00C -1.6(2) . . . . ?
C00B C009 C00I C00H -0.1(3) . . . . ?
C00B C00A C00D C00H 0.1(3) . . . . ?
C00C N003 C009 C00B -2.1(3) . . . . ?
C00C N003 C009 C00I 179.05(17) . . . . ?
C00C N006 C00E O002 -177.60(17) . . . . ?
C00C N006 C00E N005 2.7(3) . . . . ?
C00C N006 C00G C00K -88.9(2) . . . . ?
C00D C00A C00B N004 -179.11(17) . . . . ?
C00D C00A C00B C009 -0.4(3) . . . . ?
C00D C00H C00I C009 -0.3(3) . . . . ?
C00E N005 C007 O001 174.99(18) . . . . ?
C00E N005 C007 C008 -4.1(3) . . . . ?
C00E N005 C00J C00F -89.8(2) . . . . ?
C00E N006 C00C N003 178.94(16) . . . . ?
C00E N006 C00C C008 -1.1(3) . . . . ?
C00E N006 C00G C00K 87.5(2) . . . . ?
C00G N006 C00C N003 -4.9(3) . . . . ?
C00G N006 C00C C008 175.08(16) . . . . ?
C00G N006 C00E O002 6.1(3) . . . . ?
C00G N006 C00E N005 -173.56(16) . . . . ?
C00I C009 C00B N004 179.08(17) . . . . ?
C00I C009 C00B C00A 0.4(3) . . . . ?
C00J N005 C007 O001 0.8(3) . . . . ?
C00J N005 C007 C008 -178.35(16) . . . . ?
C00J N005 C00E O002 -5.3(3) . . . . ?
C00J N005 C00E N006 174.38(16) . . . . ?

_shelx_res_file                  
;
    stb228-p21c.res created by SHELXL-2014/7

TITL stb228-p21c_a.res in P2(1)/c
REM Old TITL STB228-P2 1 c in P2(1)/c
REM SHELXT solution in P2(1)/c
REM R1 0.173, Rweak 0.008, Alpha 0.045, Orientation as input
REM Formula found by SHELXT: C14 N4 O2
CELL 0.71073 13.3313 5.0391 19.8573 90 103.665 90
ZERR 4 0.0005 0.0002 0.0007 0 0.002 0
LATT 1
SYMM -X,0.5+Y,0.5-Z
SFAC C H N O
UNIT 56 56 16 8

L.S. 10
PLAN  5
SIZE 0.04 0.06 0.3
TEMP 25.45
CONF
LIST 6
MORE -1
BOND $H
fmap 2
acta
OMIT -1 0 2
OMIT 1 0 2
OMIT 0 0 2
REM <olex2.extras>
REM <HklSrc "%.\\STB228-P2%201%20c.hkl">
REM </olex2.extras>

WGHT    0.059800    0.506000
FVAR       1.50981
O001  4    0.866473    0.481587    0.579796    11.00000    0.06494    0.06911 =
         0.04534   -0.00096    0.00465   -0.01096
O002  4    0.624274   -0.092527    0.464100    11.00000    0.06995    0.05486 =
         0.08956   -0.00338    0.01342   -0.01652
N003  3    0.747389    0.525485    0.334394    11.00000    0.04611    0.05044 =
         0.04475   -0.01077    0.00368    0.00448
N004  3    0.885846    0.706261    0.456276    11.00000    0.03976    0.04864 =
         0.04386   -0.00535    0.00701    0.00129
N005  3    0.748371    0.188644    0.521910    11.00000    0.04970    0.04328 =
         0.05646   -0.00126    0.01259    0.00205
N006  3    0.683138    0.216378    0.400199    11.00000    0.04213    0.04616 =
         0.05642   -0.01103    0.00453   -0.00022
C007  1    0.815997    0.399050    0.524797    11.00000    0.04207    0.04662 =
         0.04992   -0.00366    0.00842    0.00482
C008  1    0.819961    0.513411    0.457084    11.00000    0.03633    0.04374 =
         0.04545   -0.00654    0.00729    0.00515
C009  1    0.817176    0.720229    0.332275    11.00000    0.04302    0.05051 =
         0.04311   -0.00750    0.00756    0.00737
C00A  1    0.956640    1.019516    0.389606    11.00000    0.04167    0.05848 =
         0.05000   -0.00205    0.00832   -0.00040
AFIX  43
H00A  2    1.002022    1.081047    0.429563    11.00000   -1.20000
AFIX   0
C00B  1    0.886939    0.812054    0.393668    11.00000    0.03805    0.04852 =
         0.04229   -0.00458    0.00729    0.00574
C00C  1    0.750313    0.422097    0.395407    11.00000    0.03744    0.04254 =
         0.04956   -0.01046    0.00670    0.00679
C00D  1    0.957097    1.128929    0.326992    11.00000    0.04983    0.06099 =
         0.05718    0.00327    0.01692    0.00177
AFIX  43
H00D  2    1.003052    1.265212    0.324348    11.00000   -1.20000
AFIX   0
C00E  1    0.681354    0.092213    0.461534    11.00000    0.04606    0.04302 =
         0.06739   -0.00763    0.01092    0.00254
C00F  1    0.662767    0.221388    0.618764    11.00000    0.07409    0.07192 =
         0.07622    0.00019    0.03270   -0.00513
AFIX 137
H00B  2    0.595056    0.204889    0.588825    11.00000   -1.50000
H00C  2    0.681879    0.405329    0.623510    11.00000   -1.50000
H00E  2    0.662653    0.149218    0.663487    11.00000   -1.50000
AFIX   0
C00G  1    0.605130    0.134594    0.337942    11.00000    0.05158    0.05077 =
         0.06403   -0.01381    0.00120   -0.00557
AFIX  23
H00F  2    0.590317   -0.052857    0.341073    11.00000   -1.20000
H00G  2    0.632263    0.161152    0.297218    11.00000   -1.20000
AFIX   0
C00H  1    0.888473    1.037359    0.266103    11.00000    0.06597    0.06830 =
         0.04691    0.00596    0.01791    0.00895
AFIX  43
H00H  2    0.889852    1.113539    0.223673    11.00000   -1.20000
AFIX   0
C00I  1    0.820486    0.839516    0.268681    11.00000    0.06194    0.06752 =
         0.04069   -0.00646    0.00563    0.00435
AFIX  43
H00I  2    0.775598    0.782037    0.228048    11.00000   -1.20000
AFIX   0
C00J  1    0.739228    0.071840    0.588107    11.00000    0.06776    0.04760 =
         0.06546    0.00733    0.01526   -0.00142
AFIX  23
H00J  2    0.806233    0.074106    0.620533    11.00000   -1.20000
H00K  2    0.717390   -0.111624    0.580681    11.00000   -1.20000
AFIX   0
C00K  1    0.507171    0.291319    0.330548    11.00000    0.05136    0.06608 =
         0.08841    0.00383   -0.00120    0.00097
AFIX 137
H00L  2    0.456387    0.227687    0.291205    11.00000   -1.50000
H00M  2    0.520801    0.475465    0.324079    11.00000   -1.50000
H00N  2    0.481771    0.270884    0.371640    11.00000   -1.50000
AFIX   0
HKLF 4

REM  stb228-p21c_a.res in P2(1)/c
REM R1 =  0.0615 for    2308 Fo > 4sig(Fo)  and  0.0976 for all    3523 data
REM    183 parameters refined using      0 restraints

END

WGHT      0.0598      0.5060

REM Highest difference peak  0.197,  deepest hole -0.141,  1-sigma level  0.035
Q1    1   0.8580  0.7433  0.3615  11.00000  0.05    0.20
Q2    1   0.8332  0.7929  0.3655  11.00000  0.05    0.19
Q3    1   0.8015  0.4296  0.4279  11.00000  0.05    0.17
Q4    1   0.9372  0.7239  0.4889  11.00000  0.05    0.15
Q5    1   0.9052  1.0872  0.3001  11.00000  0.05    0.15
;
_shelx_res_checksum              24757
_shelx_hkl_file                  
;
  -1  -1   0 3993.10  120.19
   1   1   0 3991.30  120.39
  -2  -2   0  240.58   17.00
  -2  -2   0  227.28   14.00
  -2  -2   0  242.28   15.00
   2   2   0  200.78   15.40
   2   2   0  216.98   14.80
   2   2   0  225.18   15.10
  -3  -3   0   47.10   10.70
  -3  -3   0   74.79   12.00
  -3  -3   0   62.29   12.40
  -3  -3   0   53.59   10.00
   3   3   0   75.49   13.00
   3   3   0   66.99   12.00
  -4  -4   0    4.20    8.10
  -4  -4   0    9.50    7.20
  -4  -4   0   -8.40    7.80
  -4  -4   0   10.30    9.40
   4   4   0    4.30    9.10
   4   4   0    5.90    8.50
  -5  -5   0   -4.50    9.70
  -5  -5   0   -2.80    9.00
   5   5   0    8.90   15.10
  -6  -6   0    0.70    9.00
  -6  -6   0    3.00   11.20
   6   6   0  -16.20   11.10
   7   6   0   14.60   12.60
  -7  -6   0  -23.90    9.80
  -7  -6   0   16.80   12.20
   6   5   0   81.89   18.40
  -6  -5   0   75.39   17.30
  -6  -5   0   56.39   15.60
   5   4   0  185.68   20.10
   5   4   0  190.78   20.30
  -5  -4   0  218.48   18.90
  -5  -4   0  216.68   20.00
   4   3   0   32.80   10.00
   4   3   0   40.40   11.10
   4   3   0   36.00   10.10
  -4  -3   0   43.70    9.80
  -4  -3   0   35.60   10.70
  -4  -3   0   51.59    9.90
  -4  -3   0   18.30    8.10
   3   2   0   33.60    8.70
   3   2   0   31.60    8.30
   3   2   0   27.20    7.50
  -3  -2   0   31.20    7.60
  -3  -2   0   30.30    8.20
  -3  -2   0   28.50    7.80
   0  -1   0   -1.60    3.10
   0  -1   0   -0.70    3.30
   0  -1   0   -2.70    2.90
   0   1   0    1.00    3.30
   0   1   0   -1.10    3.10
   0   1   0   -3.50    3.20
  -1  -2   0 1845.32   60.79
  -1  -2   0 1760.72   60.59
  -1  -2   0 1773.32   60.79
  -1  -2   0 1788.82   61.89
   1   2   0 1764.12   60.79
   1   2   0 1792.02   60.89
  -2  -3   0 3386.46  111.19
  -2  -3   0 3358.36  111.09
  -2  -3   0 3312.47  109.99
  -2  -3   0 3347.47  112.79
   2   3   0 3314.27  111.19
  -3  -4   0  303.97   23.60
  -3  -4   0  331.97   24.00
  -3  -4   0  301.77   24.60
  -3  -4   0  332.37   23.00
  -3  -4   0  358.56   24.60
   3   4   0  322.37   24.30
   3   4   0  309.07   24.30
  -4  -5   0   94.69   17.90
  -4  -5   0   98.09   18.80
   4   5   0   78.59   17.10
  -5  -6   0    3.30   10.70
   5   6   0   -0.30    9.80
   7   5   0    6.70   10.70
  -7  -5   0    1.70   10.00
  -7  -5   0   -6.40    9.30
   6   4   0   71.59   16.40
  -6  -4   0   51.79   16.00
  -6  -4   0   71.59   13.90
   5   3   0  138.49   17.60
   5   3   0   97.99   14.90
   5   3   0  121.99   17.00
  -5  -3   0  122.59   15.60
  -5  -3   0  137.79   16.80
  -5  -3   0  138.99   17.60
   4   2   0   90.49   12.10
   4   2   0  105.59   13.30
   4   2   0   87.09   14.00
  -4  -2   0   90.79   13.00
  -4  -2   0   85.49   12.00
  -4  -2   0   88.69    9.90
   3   1   0 3138.59   96.69
   3   1   0 3076.19   96.69
   3   1   0 2963.90   95.99
  -3  -1   0 3204.08   96.19
  -3  -1   0 3013.20   96.39
  -3  -1   0 3180.28   96.09
  -1   1   0 3864.61  115.99
   0  -2   0  132.59   10.30
   0  -2   0  121.79   10.90
   0  -2   0  126.79   10.60
   0  -2   0  149.29   10.70
   0   2   0  122.99   11.40
   0   2   0  150.58   11.00
  -1  -3   0  951.50   39.80
  -1  -3   0  923.61   39.40
  -1  -3   0  993.50   41.70
  -1  -3   0  946.71   40.30
   1   3   0  945.41   40.00
   1   3   0  975.60   40.60
  -2  -4   0    3.70    8.10
  -2  -4   0    4.10    7.80
  -2  -4   0   -2.40    7.10
  -2  -4   0    5.90    9.10
  -2  -4   0  -16.90    5.60
   2   4   0   13.20    9.60
   2   4   0   -1.00    7.40
  -3  -5   0  -11.30    7.50
  -3  -5   0    5.50    9.10
   3   5   0    0.50   10.30
  -4  -6   0   -6.50   11.10
  -4  -6   0   21.80   13.30
   4   6   0   20.70   13.30
   9   6   0  -12.10   10.30
   8   5   0   43.10   16.10
  -8  -5   0   36.50   11.80
  -8  -5   0    6.70   12.30
   7   4   0   22.50   11.00
   7   4   0   29.60   12.10
  -7  -4   0   37.20   11.10
   6   3   0  206.58   20.20
   6   3   0  254.57   20.70
   6   3   0  264.77   21.00
  -6  -3   0  215.88   17.20
  -6  -3   0  162.78   22.30
   5   2   0  794.22   39.50
   5   2   0  788.52   34.50
   5   2   0  781.02   35.20
  -5  -2   0  831.82   34.30
  -5  -2   0  794.72   33.50
  -5  -2   0  782.72   34.80
   4   1   0 6239.68  185.18
   4   1   0 5864.01  184.28
  -4  -1   0 6102.09  184.78
  -4  -1   0 6146.39  184.08
  -4  -1   0 6235.48  184.48
   3   0   0 1536.55   48.80
   3   0   0 1594.14   48.00
   3   0   0 1508.25   47.30
  -3   0   0 1466.95   47.10
  -3   0   0 1496.45   48.50
  -3   0   0 1579.54   47.80
   1  -2   0 1812.82   60.79
   1  -2   0 1751.22   60.19
   1  -2   0 1748.93   58.29
   1  -2   0 1789.62   59.79
   1  -2   0 1842.22   59.19
  -1   2   0 1752.92   60.59
  -1   2   0 1840.32   59.19
   0  -3   0    6.90    6.40
   0  -3   0    3.10    5.50
   0  -3   0    9.10    6.10
   0  -3   0   -0.70    4.80
   0  -3   0    1.20    4.90
   0  -3   0   -1.20    5.20
   0   3   0    1.60    6.20
   0   3   0  -12.00    5.40
  -1  -4   0  180.68   17.50
  -1  -4   0  176.68   17.60
  -1  -4   0  205.28   19.40
  -1  -4   0  175.18   16.60
  -1  -4   0  156.68   15.80
   1   4   0  185.08   17.50
  -2  -5   0    8.90    8.90
  -2  -5   0   31.60   11.40
  -2  -5   0   22.70   11.70
  -2  -5   0   16.50   10.00
   2   5   0   24.30   11.30
  -3  -6   0   69.09   15.90
  -3  -6   0   51.69   15.70
  -3  -6   0   35.80   14.70
   9   5   0    7.30   12.70
  -9  -5   0   -3.80    9.80
   8   4   0   12.70   11.40
   8   4   0    2.30    9.90
  -8  -4   0   14.50    9.80
   7   3   0   13.30    8.00
   7   3   0    8.40    8.70
   7   3   0    9.00    6.20
  -7  -3   0    5.40    7.70
  -7  -3   0   10.70    7.90
   6   2   0  856.81   38.20
   6   2   0  829.72   37.10
   6   2   0  863.81   38.00
  -6  -2   0  859.11   36.40
  -6  -2   0  824.22   37.20
  -6  -2   0  872.91   36.20
   5   1   0 1784.92   61.09
   5   1   0 1780.02   61.19
   5   1   0 1846.02   62.09
  -5  -1   0 1808.62   60.19
  -5  -1   0 1802.22   60.89
  -5  -1   0 1781.82   60.49
   4   0   0 1608.54   50.39
   4   0   0 1630.64   52.39
   4   0   0 1612.54   51.09
  -4   0   0 1528.65   51.89
  -4   0   0 1646.74   50.99
  -4   0   0 1561.84   49.99
   3  -1   0 3145.39   96.49
   3  -1   0 3238.78   95.49
   3  -1   0 3168.38   91.99
  -3   1   0 3195.48   96.19
  -3   1   0 3003.70   96.79
   2  -2   0  247.68   13.70
   2  -2   0  217.78   11.90
   2  -2   0  248.78   14.50
   2  -2   0  236.88   12.50
   2  -2   0  218.68   13.20
  -2   2   0  226.38   13.80
  -2   2   0  247.08   14.60
   1  -3   0  928.11   39.20
   1  -3   0  941.51   37.20
   1  -3   0  936.91   37.80
   1  -3   0  945.41   38.70
   1  -3   0  950.20   39.50
   0  -4   0  149.79   19.70
   0  -4   0  129.29   17.10
   0  -4   0  143.39   16.10
   0  -4   0  138.79   15.00
   0  -4   0  150.38   17.80
   0  -4   0  156.78   15.80
  -1  -5   0   22.00    9.90
  -1  -5   0   13.60    9.40
  -1  -5   0   14.50    8.90
  -1  -5   0   19.40   12.10
  -2  -6   0   28.30   13.20
  -2  -6   0   40.80   11.40
  -2  -6   0    7.30   10.30
  10   5   0   51.19   16.70
 -10  -5   0   33.00   14.10
 -10  -5   0   35.30   15.90
   9   4   0   78.19   17.80
   9   4   0   36.10   13.40
  -9  -4   0   67.69   16.50
  -9  -4   0   37.00   11.70
   8   3   0   29.30   11.40
   8   3   0   38.20   12.40
  -8  -3   0   38.30   11.80
  -8  -3   0   46.70   11.50
  -8  -3   0   43.30   11.50
   7   2   0  175.48   16.00
   7   2   0  187.98   17.00
   7   2   0  153.28   14.10
  -7  -2   0  196.78   15.20
  -7  -2   0  178.18   15.00
  -7  -2   0  180.98   15.90
   6   1   0   45.00   10.40
   6   1   0   41.40    8.60
   6   1   0   51.49    8.40
  -6  -1   0   39.60    8.10
  -6  -1   0   44.60    8.80
  -6  -1   0   59.79    9.00
   5   0   0  919.51   34.50
   5   0   0  937.61   32.30
   5   0   0 1001.60   33.50
  -5   0   0  903.21   34.00
  -5   0   0  984.10   33.20
  -5   0   0  901.21   31.70
   3  -2   0   34.90    4.90
   3  -2   0   28.60    5.30
   3  -2   0   29.80    6.20
   3  -2   0   30.50    6.20
  -3   2   0   37.00    7.60
  -3   2   0   28.00    6.80
   2  -3   0 3347.17  110.29
   2  -3   0 3480.75  110.09
   2  -3   0 3331.17  107.09
   2  -3   0 3452.15  111.59
   2  -3   0 3382.26  107.99
  -2   3   0 3251.87  111.39
   1  -4   0  166.78   16.20
   1  -4   0  206.08   17.80
   1  -4   0  176.98   17.10
   1  -4   0  170.58   15.60
   1  -4   0  153.48   14.40
   1  -4   0  190.88   18.20
   0  -5   0    8.30    7.50
   0  -5   0    5.40    7.30
   0  -5   0    4.50    7.80
   0  -5   0   13.80    8.40
  -1  -6   0   44.10   14.70
  -1  -6   0   46.90   14.30
  -1  -6   0   63.29   16.70
  11   5   0    1.80   13.50
 -11  -5   0  -12.40   10.60
 -11  -5   0  -22.10   11.40
  10   4   0   10.20   11.70
  10   4   0   13.00   11.50
 -10  -4   0   11.70   12.00
 -10  -4   0   19.00   10.90
   9   3   0   23.80   10.90
   9   3   0   31.10   12.40
   8   2   0  148.89   15.60
   8   2   0  124.99   14.20
   8   2   0  154.98   16.40
  -8  -2   0  122.99   12.40
  -8  -2   0  185.78   15.90
  -8  -2   0  177.58   15.40
   7   1   0  486.25   25.50
   7   1   0  452.55   23.60
   7   1   0  500.15   24.60
  -7  -1   0  466.85   23.20
  -7  -1   0  498.65   24.10
  -7  -1   0  527.85   23.80
   6   0   0  718.43   30.10
   6   0   0  776.32   27.20
  -6   0   0  642.34   28.40
  -6   0   0  736.13   27.50
  -6   0   0  696.33   25.90
   5  -1   0 1954.80   59.19
   5  -1   0 1797.02   54.49
   5  -1   0 1734.53   60.49
  -5   1   0 1810.72   54.09
  -5   1   0 1843.02   64.39
  -5   1   0 1918.21   60.19
   4  -2   0   94.69    9.10
   4  -2   0   87.79    6.60
   4  -2   0   82.99    8.20
   4  -2   0   89.69    5.80
  -4   2   0   86.19    9.20
  -4   2   0   90.69    9.80
   3  -3   0   78.59    8.40
   3  -3   0   56.79    8.30
   3  -3   0   68.99   11.60
   3  -3   0   58.09   10.90
   3  -3   0   59.69   10.10
  -3   3   0   74.89   13.70
   2  -4   0    3.70    6.50
   2  -4   0   -6.10    5.10
   2  -4   0    5.80    6.20
   2  -4   0    5.80    6.40
   2  -4   0    1.80    6.80
   2  -4   0   13.40    8.70
   1  -5   0   15.80   10.30
   1  -5   0   13.80    8.50
   1  -5   0   17.50    9.10
   1  -5   0   12.90    8.70
   1  -5   0   22.70   10.10
   0  -6   0    4.20    9.00
   0  -6   0   15.80    8.90
   0  -6   0   12.60   10.60
  12   5   0  -10.10   12.20
  11   4   0   31.00   12.60
  11   4   0    2.60   10.50
 -11  -4   0  -10.50    7.90
 -11  -4   0  -11.80    8.20
  10   3   0   31.20   13.80
  10   3   0   13.10   10.00
 -10  -3   0    1.00    7.50
   9   2   0  350.66   24.90
   9   2   0  332.17   23.50
   9   2   0  321.27   22.30
  -9  -2   0  340.27   22.20
  -9  -2   0  366.06   22.50
  -9  -2   0  307.97   21.90
   8   1   0   80.29   11.90
   8   1   0   91.59   13.40
  -8  -1   0   80.99   12.10
  -8  -1   0   54.99   10.00
  -8  -1   0   58.09    9.20
   6  -1   0   53.39    7.10
   6  -1   0   41.70    3.50
   6  -1   0   55.69    9.00
  -6   1   0   55.59    7.80
  -6   1   0   43.30    2.70
  -6   1   0   64.79    9.00
   5  -2   0  813.02   32.50
   5  -2   0  831.22   25.30
   5  -2   0  806.72   33.20
   5  -2   0  768.92   26.20
  -5   2   0  804.52   33.50
  -5   2   0  777.72   32.20
   4  -3   0   31.80    7.50
   4  -3   0   41.00    8.80
   4  -3   0   37.20    6.40
   4  -3   0   30.50    6.60
  -4   3   0   42.60    9.80
   3  -4   0  339.07   22.00
   3  -4   0  341.87   20.40
   3  -4   0  349.37   23.10
   3  -4   0  306.17   19.20
   3  -4   0  334.77   22.40
  -3   4   0  323.07   23.00
   2  -5   0   19.00    9.40
   2  -5   0   24.30    9.50
   2  -5   0   30.50    8.30
   2  -5   0   11.00    8.60
   2  -5   0   13.70    9.20
   1  -6   0   44.40   11.80
   1  -6   0   67.09   14.90
   1  -6   0   64.39   14.10
  12   4   0   30.10   11.50
 -12  -4   0   17.00   13.20
  11   3   0   29.50   14.30
  11   3   0   51.99   13.60
 -11  -3   0   23.70   11.90
  10   2   0  457.25   30.40
  10   2   0  443.06   32.70
  10   2   0  494.25   29.40
 -10  -2   0  454.95   26.40
 -10  -2   0  484.55   28.60
   9   1   0   55.89   11.80
   9   1   0   61.09   11.20
   9   1   0   57.79   10.90
  -9  -1   0   50.69   10.00
  -9  -1   0   59.49   10.60
  -9  -1   0   60.29   11.60
   8   0   0 1595.64   58.59
   8   0   0 1594.34   54.39
   8   0   0 1614.04   56.29
  -8   0   0 1510.15   57.09
  -8   0   0 1680.83   55.99
  -8   0   0 1595.64   53.19
   7  -1   0  482.05   16.80
   7  -1   0  494.15   21.10
   7  -1   0  488.45   23.60
  -7   1   0  495.05   22.10
  -7   1   0  474.55   23.70
  -7   1   0  493.45   15.80
   6  -2   0  851.21   32.20
   6  -2   0  874.01   34.70
  -6   2   0  835.62   35.80
  -6   2   0  831.92   34.30
   5  -3   0  116.39    9.10
   5  -3   0  106.99   10.50
   5  -3   0  115.49    8.30
   5  -3   0  117.49   11.40
  -5   3   0  106.09   14.60
  -5   3   0  130.69   16.30
   4  -4   0    8.70    5.70
   4  -4   0   -0.10    5.00
   4  -4   0   16.30    8.50
   4  -4   0    6.70    6.70
   4  -4   0    2.70    5.40
  -4   4   0    1.40    8.30
   3  -5   0   11.70    9.30
   3  -5   0   14.10    8.60
   3  -5   0   10.20    6.30
   3  -5   0   -2.80    7.80
   3  -5   0    1.30    8.20
   3  -5   0   -2.00    6.90
   2  -6   0   13.90   10.10
   2  -6   0   28.60   10.50
   2  -6   0   34.60   10.90
  13   4   0   17.10   12.60
 -13  -4   0   26.10   14.50
 -13  -4   0   20.70   11.10
  12   3   0  119.19   22.20
  12   3   0  119.19   20.20
 -12  -3   0  105.19   17.40
 -12  -3   0  134.49   20.40
  11   2   0    5.00    9.20
  11   2   0    0.90    7.60
 -11  -2   0    1.50    6.60
  10   1   0  141.09   16.20
  10   1   0  142.29   16.10
  10   1   0  142.69   15.20
 -10  -1   0  178.28   15.10
 -10  -1   0  133.59   15.00
 -10  -1   0  151.18   14.70
   9   0   0  156.68   13.00
   9   0   0  176.78   15.60
   9   0   0  196.98   13.00
  -9   0   0  167.38   14.70
  -9   0   0  196.58   13.90
  -9   0   0  169.28   11.40
   8  -1   0   60.89   10.70
   8  -1   0   58.19    5.00
   8  -1   0   72.49    9.40
  -8   1   0   84.49   12.40
  -8   1   0   58.59    3.90
  -8   1   0   75.19   10.10
   7  -2   0  190.78   12.20
   7  -2   0  201.78   14.80
  -7   2   0  187.38   15.10
  -7   2   0  183.58   14.10
   6  -3   0  223.18   11.90
   6  -3   0  281.27   18.00
   6  -3   0  269.77   11.20
  -6   3   0  269.47   18.80
  -6   3   0  266.67   19.00
   5  -4   0  216.58   19.50
   5  -4   0  240.28   14.30
   5  -4   0  225.28   15.00
   5  -4   0  199.08   16.80
   5  -4   0  215.98   16.90
  -5   4   0  213.08   18.90
   4  -5   0   72.69   11.90
   4  -5   0  100.89   14.60
   4  -5   0   71.29   15.30
   4  -5   0   80.79   14.30
   4  -5   0   89.99   14.70
   4  -5   0   83.59   16.70
   3  -6   0   58.49   13.90
   3  -6   0   63.49   14.70
   3  -6   0   46.50   11.80
  14   4   0   18.00   15.90
 -14  -4   0  -11.60   11.40
  13   3   0   12.00   11.40
  13   3   0   50.39   14.20
 -13  -3   0   28.50   10.50
 -13  -3   0   12.60   10.90
  12   2   0   31.20   11.50
  12   2   0   17.70   11.90
 -12  -2   0    5.30    8.60
  11   1   0  331.27   24.90
  11   1   0  341.27   23.30
  11   1   0  300.07   21.50
 -11  -1   0  361.66   22.30
 -11  -1   0  310.07   20.50
  10   0   0   18.70    6.80
  10   0   0    9.60    5.80
  10   0   0   14.30    7.80
 -10   0   0   13.60    6.50
 -10   0   0    9.50    6.70
 -10   0   0   12.90    5.50
   9  -1   0   53.59   10.90
   9  -1   0   70.29    9.90
  -9   1   0   66.79   12.30
  -9   1   0   61.69    9.90
  -9   1   0   56.09    4.10
   8  -2   0  155.78   11.30
   8  -2   0  134.09   13.40
  -8   2   0  156.38   14.60
  -8   2   0  141.79   12.80
   7  -3   0    7.50    2.40
   7  -3   0    8.90    2.10
   7  -3   0    5.50    5.10
   7  -3   0   29.50    8.60
  -7   3   0   18.00    7.00
  -7   3   0   12.30    7.60
   6  -4   0   73.29   14.50
   6  -4   0   78.49   13.00
   6  -4   0   62.89    8.10
   6  -4   0   50.79   10.60
  -6   4   0   43.80   11.80
   5  -5   0   13.60    6.70
   5  -5   0   14.20    7.90
   5  -5   0   14.50    7.70
   5  -5   0    7.30    7.20
  -5   5   0   12.10   10.10
   4  -6   0   -3.70    6.60
   4  -6   0    7.30    9.80
   4  -6   0    0.90    7.10
 -14  -3   0   20.90   13.50
 -14  -3   0   28.70   13.00
  13   2   0    9.50   11.50
 -13  -2   0   15.50    9.50
  12   1   0  521.25   29.30
  12   1   0  497.15   31.60
 -12  -1   0  461.35   26.20
 -12  -1   0  519.05   28.80
  11   0   0   44.20   12.20
  11   0   0   51.59   10.80
  11   0   0   72.79   10.30
 -11   0   0   59.29   12.70
 -11   0   0   51.09    8.10
 -11   0   0   56.89   10.80
  10  -1   0  143.19   15.00
  10  -1   0  139.69   12.50
 -10   1   0  156.18    7.10
 -10   1   0  127.99   12.50
 -10   1   0  155.08   15.60
 -10   1   0  149.19    8.30
   9  -2   0  370.86   21.90
   9  -2   0  351.76   19.20
  -9   2   0  373.76   21.90
   8  -3   0   36.20    8.00
   8  -3   0   43.20   10.70
  -8   3   0   36.30   10.20
  -8   3   0   41.50   10.80
   7  -4   0   31.40    5.20
   7  -4   0   21.10    7.60
   7  -4   0   25.80    5.50
   7  -4   0   35.70   10.20
  -7   4   0   30.30   11.60
  -7   4   0   25.20   10.30
   6  -5   0   74.79   10.40
   6  -5   0   65.59   11.20
  -6   5   0   45.50   13.90
   5  -6   0   -8.00    7.20
   5  -6   0   -6.00    7.10
   5  -6   0  -17.80    7.70
  15   3   0  127.59   24.50
 -15  -3   0  106.19   18.60
 -15  -3   0  116.29   21.20
  14   2   0   16.30   11.90
 -14  -2   0   -7.20    9.60
 -14  -2   0    7.90    8.50
  13   1   0  129.69   21.50
  13   1   0  139.79   17.40
 -13  -1   0  141.69   19.20
 -13  -1   0  122.49   17.40
  12   0   0  104.79   14.90
  12   0   0   89.39   19.60
 -12   0   0  109.89   15.30
 -12   0   0  113.79   10.60
  11  -1   0  285.27   20.90
  11  -1   0  321.27   19.70
 -11   1   0  294.57   25.60
 -11   1   0  313.37   12.10
 -11   1   0  331.67   20.60
 -11   1   0  312.77   13.40
  10  -2   0  476.85   23.60
  10  -2   0  492.95   27.70
 -10   2   0  455.05   25.70
 -10   2   0  451.45   27.30
   9  -3   0   22.80    6.70
   9  -3   0   48.20   11.10
  -9   3   0   27.80    9.70
  -9   3   0   23.60    9.60
   8  -4   0    7.00    2.30
   8  -4   0   19.30    6.80
   8  -4   0   19.50    8.10
   8  -4   0   14.40    2.90
  -8   4   0   23.30    9.80
   7  -5   0   11.60    8.50
   7  -5   0    4.60    5.60
  -7   5   0    3.10    9.00
   6  -6   0   -4.40    9.20
   6  -6   0    8.10    7.80
   6  -6   0   12.50   10.40
 -16  -3   0    6.80   12.20
  15   2   0   -2.50   12.90
 -15  -2   0  -18.40    7.70
 -15  -2   0    4.90    9.10
  14   1   0    7.80    8.40
 -14  -1   0    6.00    8.50
 -14  -1   0    8.30    8.20
 -14  -1   0   -5.50    6.80
  13   0   0  727.43   41.70
 -13   0   0  807.72   32.70
 -13   0   0  865.51   39.60
 -13   0   0  820.72   34.30
  12  -1   0  522.15   31.00
  12  -1   0  491.35   26.50
 -12   1   0  463.85   18.10
 -12   1   0  450.35   26.80
 -12   1   0  479.65   17.00
  11  -2   0    8.90    6.20
  11  -2   0    1.50    6.00
 -11   2   0    3.10    6.80
  10  -3   0    4.10    8.60
  10  -3   0   20.80    8.00
 -10   3   0    8.20    7.60
   9  -4   0   51.39   10.70
   9  -4   0   39.50   12.50
  -9   4   0   70.69   15.60
   8  -5   0   33.70   11.20
   8  -5   0   45.50    6.30
   8  -5   0   48.20    6.10
  -8   5   0   29.50   12.70
   7  -6   0   30.40   10.10
   7  -6   0    6.50    6.60
   7  -6   0   -1.20    8.70
  16   2   0   19.40   12.20
 -16  -2   0  -14.90    8.80
 -16  -2   0    9.40   12.60
  15   1   0    7.30    8.10
 -15  -1   0   -1.10    8.00
 -15  -1   0   -3.20    7.50
 -15  -1   0    1.00    8.60
  14   0   0 2054.49   84.69
 -14   0   0 2085.09   70.59
 -14   0   0 2204.78   80.39
 -14   0   0 2067.89   72.59
  13  -1   0  130.09   19.90
 -13   1   0  138.69   15.30
 -13   1   0  125.59    7.40
 -13   1   0  131.29    6.70
  12  -2   0   20.60   10.40
  12  -2   0   19.00    7.40
 -12   2   0   16.30    8.40
  11  -3   0   37.20   12.00
  11  -3   0   30.30    9.20
 -11   3   0   47.60   11.40
  10  -4   0    7.60    9.40
  10  -4   0   -2.80    6.40
 -10   4   0   10.40    7.90
   9  -5   0   10.20    9.40
  -9   5   0   12.20   11.30
   8  -6   0    2.20   10.40
   8  -6   0  -11.40    8.00
 -17  -2   0   37.60   14.10
  16   1   0   52.59   15.30
 -16  -1   0   94.29   16.70
 -16  -1   0   65.89   12.90
  15   0   0   30.60   13.20
 -15   0   0    8.10    9.70
 -15   0   0   14.60    7.80
 -15   0   0   23.10    6.80
  14  -1   0   -2.30    7.70
 -14   1   0    5.30    2.20
 -14   1   0    2.90    2.20
 -14   1   0   -6.70    8.10
  13  -2   0   11.00    9.40
 -13   2   0   14.40    9.30
  12  -3   0  118.39   16.50
  12  -3   0   98.59   17.40
 -12   3   0  111.29   17.20
  11  -4   0   -1.30    6.80
 -11   4   0   13.30   10.00
  10  -5   0   25.80   10.90
 -10   5   0    6.10   13.00
   9  -6   0  -18.90   10.00
   9  -6   0  -13.90   12.00
  -9   6   0    4.30   14.60
 -17  -1   0    7.40   11.40
 -17  -1   0    8.60   11.00
  16   0   0  528.65   37.00
 -16   0   0  639.64   36.40
 -16   0   0  570.14   28.00
 -16   0   0  553.14   25.70
  15  -1   0   11.00    9.50
 -15   1   0   -1.40    8.10
  14  -2   0    3.90    7.70
 -14   2   0   13.70    8.60
  13  -3   0   34.00   13.30
  12  -4   0    8.90   10.90
 -12   4   0    7.10   11.20
  11  -5   0   -7.60    8.80
 -11   5   0   -2.00   11.50
 -17   0   0   10.30   11.00
 -17   0   0    1.10    9.10
  16  -1   0   39.90   14.40
 -16   1   0   65.99   13.40
  15  -2   0    8.80    9.90
 -15   2   0    3.50    9.00
  14  -3   0   49.70   14.70
 -14   3   0   47.70   12.70
  13  -4   0   28.80   13.10
 -13   4   0   15.00   13.50
  12  -5   0  -14.00    8.90
 -12   5   0   14.60   14.40
 -17   1   0   41.50   12.30
  16  -2   0    8.00    9.50
 -16   2   0    6.90    9.10
  15  -3   0  131.79   20.30
 -15   3   0   93.59   17.90
  14  -4   0   14.70   11.80
 -14   4   0   -7.20   12.20
 -17   2   0   -9.70    8.40
 -16   3   0    8.50   10.50
 -14   4  -1    0.30   11.40
  14  -4   1   -2.10    9.30
 -15   3  -1   33.20   13.40
  15  -3   1   41.90   13.10
 -16   2  -1   13.40   12.10
  16  -2   1   16.00   10.40
 -17   1  -1   37.50   21.90
 -12   5  -1  -16.80   12.30
  12  -5   1  -12.70   12.90
 -13   4  -1   28.90   11.90
  13  -4   1   76.99   16.50
 -14   3  -1   54.69   15.30
  14  -3   1   36.20   13.10
 -15   2  -1   14.70    9.10
  15  -2   1    6.60    9.30
 -16   1  -1   12.60    9.20
  16  -1   1   17.00   11.30
 -17   0  -1   -3.20    9.10
 -11   5  -1  -12.50    8.80
  11  -5   1  -16.30    9.20
 -12   4  -1    7.10    9.50
  12  -4   1   -9.70    8.10
 -13   3  -1   -0.50    9.40
  13  -3   1    4.10    8.60
 -14   2  -1   36.20   11.70
  14  -2   1   34.30   10.90
 -15   1  -1  -11.80    6.90
  15  -1   1   18.40   11.30
 -16   0  -1   40.30   11.20
  16   0   1   53.39   16.20
 -17  -1  -1   -6.90   11.90
 -17  -1  -1   13.70   11.60
 -10   5  -1   79.49   16.50
  10  -5   1   78.19   15.40
 -11   4  -1   10.90   13.50
  11  -4   1   15.90    9.70
 -12   3  -1   30.20   11.10
  12  -3   1   36.00   12.20
  13  -2   1   43.50   13.70
 -14   1  -1   -7.30    9.10
  14  -1   1    3.00    8.40
 -15   0  -1   -4.50    6.30
 -15   0  -1    7.10    9.40
 -15   0  -1    6.10    6.30
  15   0   1   40.00   12.60
 -16  -1  -1   -1.00   10.90
 -16  -1  -1   10.20   11.00
  16   1   1    3.10    7.50
  -8   6  -1   26.00   14.50
   8  -6   1   -3.70    9.90
  -9   5  -1    8.50   12.30
   9  -5   1   -7.50    7.40
 -10   4  -1    9.30    9.60
  10  -4   1   -2.30    8.10
 -11   3  -1    1.30    8.10
  11  -3   1    5.70    7.70
  11  -3   1   -0.40    5.10
 -12   2  -1  232.08   20.00
  12  -2   1  194.88   17.60
  12  -2   1  284.87   22.10
 -13   1  -1  162.98    7.00
 -13   1  -1  173.58    6.80
 -13   1  -1  185.68   18.30
  13  -1   1  171.48   19.00
 -14   0  -1    0.60    7.10
 -14   0  -1    9.70    9.00
 -14   0  -1   12.70    6.50
  14   0   1   28.20   11.20
 -15  -1  -1    3.90    9.40
 -15  -1  -1    7.30    8.40
 -15  -1  -1  -15.60    8.80
  15   1   1    7.00   10.60
 -16  -2  -1    1.60   11.20
 -16  -2  -1  -16.00    8.50
  -7   6  -1   16.70   13.70
   7  -6   1   18.60   11.80
   7  -6   1    1.40    8.50
   7  -6   1    5.70    6.20
  -8   5  -1    6.50    9.70
   8  -5   1    8.60    3.20
   8  -5   1    6.10    3.20
   8  -5   1   24.20   10.10
  -9   4  -1   -0.10    9.80
   9  -4   1   -3.70    5.50
 -10   3  -1   -3.60    7.60
  10  -3   1    6.60    8.50
  10  -3   1    1.50    5.20
 -11   2  -1  170.58   17.10
  11  -2   1  207.28   15.40
  11  -2   1  175.48   18.10
 -12   1  -1   32.30   10.80
 -12   1  -1   40.20    3.60
 -12   1  -1   32.40    3.90
  12  -1   1   46.50   10.20
  12  -1   1   36.40   12.40
 -13   0  -1    3.50    8.10
 -13   0  -1   -6.80    5.90
 -13   0  -1   17.20    6.50
  13   0   1    2.90    7.30
 -14  -1  -1   -0.60    8.60
 -14  -1  -1   -4.00    7.30
 -14  -1  -1    1.90    7.00
  14   1   1    1.60   10.10
 -15  -2  -1   10.10   11.90
 -15  -2  -1   -1.50   11.30
  15   2   1   13.70   10.40
   6  -6   1   15.80   10.30
   6  -6   1  -15.00    6.40
   6  -6   1   -0.70    6.90
   7  -5   1   14.20    5.00
   7  -5   1    2.70    6.90
   7  -5   1    3.10    4.90
  -8   4  -1   21.20    9.80
  -8   4  -1   17.80   11.40
   8  -4   1   27.30    7.70
   8  -4   1   27.20   10.00
  -9   3  -1   31.50   10.30
  -9   3  -1   26.70    9.50
   9  -3   1   28.00    9.50
   9  -3   1   15.20    7.40
 -10   2  -1  273.67   20.80
 -10   2  -1  258.27   19.30
  10  -2   1  286.17   21.00
  10  -2   1  263.27   17.20
 -11   1  -1  909.51   29.80
 -11   1  -1  913.21   29.10
 -11   1  -1  896.51   40.50
  11  -1   1  946.01   39.60
  11  -1   1  970.70   43.50
 -12   0  -1   -2.10    7.40
 -12   0  -1    3.50    4.90
 -12   0  -1   -6.40    4.90
  12   0   1   -4.20    8.30
 -13  -1  -1  175.78   17.80
 -13  -1  -1  243.98   20.70
  13   1   1  191.78   25.40
 -14  -2  -1   43.40   13.00
 -14  -2  -1   33.60   12.60
  14   2   1   51.69   15.50
 -15  -3  -1   47.20   12.30
 -15  -3  -1   44.90   15.80
  15   3   1   15.80   17.30
   5  -6   1   10.00    7.50
   5  -6   1    6.00   10.00
   5  -6   1  -12.60    7.90
   5  -6   1   -1.20    8.30
  -6   5  -1    6.80    8.90
   6  -5   1    0.80    5.80
   6  -5   1    5.10    6.20
   6  -5   1    6.90    5.10
  -7   4  -1   43.30   12.40
  -7   4  -1   46.60   12.30
   7  -4   1   50.89   10.50
   7  -4   1   21.00    8.10
   7  -4   1   33.80    4.80
  -8   3  -1    2.40    7.90
   8  -3   1    5.00    5.10
   8  -3   1    8.20    6.00
  -9   2  -1   10.70    6.70
   9  -2   1   22.00    6.70
   9  -2   1   16.70    8.40
 -10   1  -1  125.79    5.90
 -10   1  -1  123.29    6.60
 -10   1  -1  127.59   14.60
 -10   1  -1  149.88   13.60
  10  -1   1  127.29   14.10
  10  -1   1  140.99   12.60
 -11   0  -1    8.60    4.20
 -11   0  -1   -7.70    5.40
 -11   0  -1   -4.90    5.00
  11   0   1    2.80    5.90
  11   0   1    1.40    5.90
 -12  -1  -1   32.00    9.90
 -12  -1  -1   35.30   11.10
  12   1   1   35.20   10.90
 -13  -2  -1   52.09   13.50
  13   2   1   36.70   12.60
 -14  -3  -1   43.00   12.90
 -14  -3  -1   69.89   16.60
  14   3   1   48.50   18.00
   4  -6   1   -0.50    7.20
   4  -6   1  -13.80    5.70
  -5   5  -1    5.20    8.90
   5  -5   1   12.90   12.40
   5  -5   1   -0.40    6.40
   5  -5   1   -9.50    6.20
   5  -5   1   -1.80    5.30
  -6   4  -1   -4.40    9.10
   6  -4   1    0.70    8.50
   6  -4   1    2.80    3.80
   6  -4   1    0.90    5.80
   6  -4   1    4.60    4.00
  -7   3  -1   81.09   13.30
  -7   3  -1   86.69   14.00
   7  -3   1   95.29   13.50
   7  -3   1   59.89   10.40
  -8   2  -1   14.60    7.00
  -8   2  -1    7.90    6.70
   8  -2   1   21.10    6.50
   8  -2   1   24.70    7.90
  -9   1  -1   27.90    2.90
  -9   1  -1   32.20    9.00
  -9   1  -1   25.90    3.30
  -9   1  -1   45.20    9.30
   9  -1   1   21.60    6.40
   9  -1   1   28.70    9.10
 -10   0  -1    4.10    6.40
 -10   0  -1    2.10    6.40
 -10   0  -1   -6.00    4.70
  10   0   1    2.30    5.40
  10   0   1    0.30    6.80
 -11  -1  -1  886.01   39.80
 -11  -1  -1 1016.00   42.20
 -11  -1  -1  962.90   41.30
  11   1   1  823.42   42.40
  11   1   1  910.91   45.50
  11   1   1  997.00   42.60
 -12  -2  -1  232.08   21.00
 -12  -2  -1  233.98   20.50
  12   2   1  187.98   20.20
  12   2   1  202.28   21.40
 -13  -3  -1   10.00    8.10
 -13  -3  -1   -7.70    9.90
  13   3   1   27.40   13.10
 -14  -4  -1    3.50   11.80
   3  -6   1   26.30    9.50
   3  -6   1   56.69   16.50
   3  -6   1   50.19   13.10
  -4   5  -1   17.80   10.80
   4  -5   1   58.69   12.80
   4  -5   1   34.40   10.70
   4  -5   1   67.09   14.80
   4  -5   1   36.30    9.10
   4  -5   1   36.30    9.50
  -5   4  -1   40.30   10.50
   5  -4   1   20.30    9.20
   5  -4   1   14.00    5.40
   5  -4   1   31.40    8.90
   5  -4   1   24.90    7.20
   5  -4   1   20.70    7.20
  -6   3  -1   82.99   13.40
  -6   3  -1   94.99   13.40
   6  -3   1   80.79    6.00
   6  -3   1  107.69   13.20
   6  -3   1   99.79    5.70
   6  -3   1   96.19   11.10
  -7   2  -1  109.79   11.60
  -7   2  -1  115.89   11.70
   7  -2   1  137.19   12.30
   7  -2   1  128.29   10.40
  -8   1  -1  108.39    4.80
  -8   1  -1  134.69   11.80
  -8   1  -1  122.69   11.20
  -8   1  -1  114.99    5.30
   8  -1   1  109.99    9.80
   8  -1   1  112.29   11.00
  -9   0  -1   -0.60    3.80
  -9   0  -1    2.20    5.40
  -9   0  -1   -1.10    4.40
   9   0   1    5.10    4.80
   9   0   1   -3.50    4.50
   9   0   1    1.90    6.10
 -10  -1  -1  130.79   13.60
 -10  -1  -1  142.39   14.40
 -10  -1  -1  129.49   14.90
  10   1   1  129.29   13.90
  10   1   1  140.19   18.80
  10   1   1  143.79   17.70
 -11  -2  -1  203.78   19.70
 -11  -2  -1  198.28   18.60
 -11  -2  -1  193.78   22.40
  11   2   1  204.68   20.50
  11   2   1  187.38   19.30
 -12  -3  -1   33.30   13.40
 -12  -3  -1   42.00   11.20
  12   3   1   47.00   15.80
 -13  -4  -1   42.90   15.40
 -13  -4  -1   56.89   16.60
  13   4   1   45.20   15.60
   2  -6   1   16.50    9.40
   2  -6   1   25.20   11.40
   2  -6   1    7.30    9.70
   3  -5   1    7.80    8.60
   3  -5   1   19.70   10.00
   3  -5   1   -4.10    5.10
   3  -5   1    6.30    6.90
  -4   4  -1  -11.80    4.90
   4  -4   1   -1.60    6.60
   4  -4   1    1.30    4.20
   4  -4   1    9.90    6.80
   4  -4   1    5.10    5.80
  -5   3  -1   76.69   13.00
  -5   3  -1   84.29   12.70
   5  -3   1   81.79    7.40
   5  -3   1   90.99   11.40
   5  -3   1   88.89   11.90
   5  -3   1   72.69    6.60
  -6   2  -1  348.57   19.80
  -6   2  -1  349.07   20.00
   6  -2   1  379.26   19.30
   6  -2   1  370.16   18.20
  -7   1  -1  858.21   34.70
  -7   1  -1  820.32   25.40
  -7   1  -1  844.12   33.90
   7  -1   1  853.81   34.70
   7  -1   1  875.21   32.50
  -8   0  -1   -0.20    6.20
  -8   0  -1    1.80    4.00
  -8   0  -1    3.10    5.10
   8   0   1   -3.20    4.30
   8   0   1   -1.00    4.50
   8   0   1   -2.00    4.20
  -9  -1  -1   19.60    6.70
  -9  -1  -1   24.60    9.60
  -9  -1  -1   31.10    8.20
   9   1   1   21.90    8.60
   9   1   1   34.70    8.90
   9   1   1   30.70    9.20
 -10  -2  -1  292.97   21.40
 -10  -2  -1  267.07   21.20
  10   2   1  297.87   24.80
  10   2   1  282.17   22.90
 -11  -3  -1   21.90   11.20
 -11  -3  -1    3.90    6.90
  11   3   1   12.70   11.00
  11   3   1    8.10   10.20
 -12  -4  -1  -10.90   10.30
 -12  -4  -1    8.40    9.70
  12   4   1    4.50   12.10
   1  -6   1  163.98   22.60
   1  -6   1  195.78   21.20
   1  -6   1  180.68   21.90
   2  -5   1   26.30    8.60
   2  -5   1   46.20   12.80
   2  -5   1   47.50   12.80
   2  -5   1   78.69   14.60
   2  -5   1   62.69   12.50
  -3   4  -1   73.29   14.70
   3  -4   1   86.59   14.20
   3  -4   1   68.09   12.10
   3  -4   1   63.09   13.20
   3  -4   1   96.99   12.60
   3  -4   1   99.59   13.00
  -4   3  -1    3.50    6.40
  -4   3  -1    8.20    5.70
   4  -3   1    9.90    5.20
   4  -3   1    0.40    3.90
   4  -3   1    1.40    3.50
   4  -3   1    1.20    3.50
  -5   2  -1  621.64   27.60
  -5   2  -1  623.54   27.80
   5  -2   1  609.84   19.50
   5  -2   1  634.94   26.50
   5  -2   1  639.74   19.20
   5  -2   1  606.14   25.80
  -6   1  -1  651.53   28.10
  -6   1  -1  675.73   27.50
   6  -1   1  662.53   27.90
   6  -1   1  691.23   26.40
  -7   0  -1   -1.80    3.40
  -7   0  -1    1.60    5.10
   7   0   1   -0.10    3.80
   7   0   1  -10.10    4.20
   7   0   1    1.20    3.10
  -8  -1  -1  125.09   12.40
  -8  -1  -1  120.29   12.30
  -8  -1  -1  125.29   11.90
   8   1   1  113.29   11.30
   8   1   1  144.59   17.50
   8   1   1  147.39   17.90
  -9  -2  -1    8.80    8.20
  -9  -2  -1    9.90    8.20
  -9  -2  -1   19.70    7.70
   9   2   1   11.80    7.70
   9   2   1   18.60    8.60
   9   2   1   16.50    9.20
 -10  -3  -1   -0.50    7.90
 -10  -3  -1  -10.50    7.40
  10   3   1   -5.40   10.00
  10   3   1    8.80   10.60
 -11  -4  -1  -12.40   10.00
 -11  -4  -1   -4.70    8.40
  11   4   1   -0.70   10.70
   0  -6   1   -9.60    8.70
   0  -6   1    6.40    7.40
   0  -6   1   -2.40    8.60
   1  -5   1   19.20    9.10
   1  -5   1   14.60   10.30
   1  -5   1    4.70    6.00
   1  -5   1   46.40   12.00
   1  -5   1   17.80    7.90
  -2   4  -1  123.19   17.40
   2  -4   1  110.69   15.10
   2  -4   1  108.99   16.60
   2  -4   1  119.99   12.90
   2  -4   1  124.29   17.00
   2  -4   1  132.59   15.00
  -3   3  -1  240.18   17.40
   3  -3   1  236.58   16.30
   3  -3   1  243.58   14.00
   3  -3   1  230.38   16.70
   3  -3   1  261.67   14.40
   3  -3   1  215.68   14.90
  -4   2  -1  367.46   19.30
  -4   2  -1  334.37   20.60
   4  -2   1  349.17   17.40
   4  -2   1  365.76   13.30
   4  -2   1  350.36   13.60
  -5   1  -1 1645.54   54.09
  -5   1  -1 1616.64   54.79
   5  -1   1 1618.74   52.79
   5  -1   1 1542.45   53.79
  -6   0  -1    2.30    4.90
  -6   0  -1   -2.00    3.90
  -6   0  -1   -6.60    3.10
   6   0   1    4.50    4.20
   6   0   1   -4.90    3.00
   6   0   1    4.70    5.30
  -7  -1  -1  832.82   34.00
  -7  -1  -1  815.22   34.50
  -7  -1  -1  894.11   34.20
   7   1   1  821.32   36.30
   7   1   1  790.22   34.00
   7   1   1  775.52   34.10
  -8  -2  -1   23.90    8.90
  -8  -2  -1   14.70    6.50
  -8  -2  -1   13.70    6.50
   8   2   1   17.40    9.70
   8   2   1   16.90    9.30
  -9  -3  -1   28.60   11.20
  -9  -3  -1   32.70   12.40
   9   3   1   27.90   12.10
   9   3   1   32.60   11.90
 -10  -4  -1   -5.20    8.20
 -10  -4  -1   -8.80    8.90
  10   4   1   -4.40   10.20
 -11  -5  -1   14.90   17.40
  11   5   1   22.80   15.20
  -1  -6   1   51.29   13.70
  -1  -6   1   18.30   11.50
  -1  -6   1   13.70   12.10
   0  -5   1   51.99   13.10
   0  -5   1   53.99   13.70
   0  -5   1   51.29   14.30
   0  -5   1   27.90   10.40
   1  -4   1  149.88   15.90
   1  -4   1  116.29   13.40
   1  -4   1  133.19   18.00
   1  -4   1  127.69   17.80
   1  -4   1  137.79   16.60
   1  -4   1  132.49   13.20
  -2   3  -1  617.44   30.70
   2  -3   1  628.64   29.40
   2  -3   1  654.23   28.80
   2  -3   1  653.03   30.10
   2  -3   1  615.54   26.80
   2  -3   1  626.04   27.60
  -3   2  -1   58.79    8.90
  -3   2  -1   39.60    8.60
   3  -2   1   53.49    6.00
   3  -2   1   40.30    7.50
   3  -2   1   53.09    7.40
   3  -2   1   45.00    5.40
  -4   1  -1  498.15   20.80
  -4   1  -1  498.95   20.80
   4  -1   1  545.55   20.20
   4  -1   1  462.95   20.10
  -5   0  -1    5.80    3.80
  -5   0  -1   -3.70    3.40
  -5   0  -1    5.70    3.90
   5   0   1    5.60    3.60
   5   0   1   -4.10    4.10
   5   0   1   -0.20    3.30
  -6  -1  -1  652.13   28.30
  -6  -1  -1  695.63   29.00
   6   1   1  621.14   28.20
   6   1   1  699.33   31.00
   6   1   1  633.64   28.00
  -7  -2  -1  122.79   12.80
  -7  -2  -1  150.38   13.70
  -7  -2  -1  147.69   17.00
   7   2   1  137.39   17.30
   7   2   1  118.39   13.20
   7   2   1  135.59   15.50
  -8  -3  -1    4.80    5.50
  -8  -3  -1    6.90    7.00
  -8  -3  -1    2.20    9.00
   8   3   1    1.60    7.10
   8   3   1    2.20    8.50
  -9  -4  -1    7.20   12.00
  -9  -4  -1   -0.80    7.30
   9   4   1    5.50    9.60
 -10  -5  -1   89.99   21.70
 -10  -5  -1   60.09   15.80
  10   5   1   76.99   20.00
  -2  -6   1   44.80   13.60
  -2  -6   1   26.30   14.20
  -2  -6   1   44.80   14.00
  -1  -5   1   -4.10    6.40
  -1  -5   1   -5.40    7.00
  -1  -5   1   -6.80    6.40
   0   4  -1   79.29   14.20
   0  -4   1  116.19   15.90
   0  -4   1   82.59   15.10
   0  -4   1   87.19   15.80
   0  -4   1  126.49   16.50
   0  -4   1   94.49   14.10
   0  -4   1  112.29   15.00
  -1   3  -1  415.36   24.60
  -1   3  -1  455.95   23.20
   1  -3   1  465.65   23.90
   1  -3   1  472.75   23.50
   1  -3   1  446.16   24.50
   1  -3   1  458.55   22.40
  -2   2  -1  120.39   10.00
  -2   2  -1  114.59   10.50
  -2   2  -1  105.29    8.40
   2  -2   1   99.59    8.90
   2  -2   1  129.39    8.60
   2  -2   1  128.19   10.40
  -3   1  -1  368.16   16.40
  -3   1  -1  373.66   16.00
   3  -1   1  380.96   15.80
   3  -1   1  369.46   15.50
  -4   0  -1   -0.60    2.90
  -4   0  -1    0.60    4.10
  -4   0  -1    0.30    3.30
   4   0   1   -1.90    4.00
   4   0   1    0.20    3.30
   4   0   1   -3.50    3.00
  -5  -1  -1 1614.24   53.59
  -5  -1  -1 1640.64   54.79
  -5  -1  -1 1499.65   54.09
   5   1   1 1577.44   54.79
   5   1   1 1532.55   54.19
   5   1   1 1565.84   55.89
  -6  -2  -1  378.86   20.90
  -6  -2  -1  377.06   21.40
  -6  -2  -1  350.56   21.80
   6   2   1  350.86   22.20
   6   2   1  373.16   21.40
   6   2   1  325.17   22.30
  -7  -3  -1   81.09   14.30
  -7  -3  -1  102.99   16.20
  -7  -3  -1   93.29   14.60
   7   3   1   86.29   15.00
   7   3   1   81.99   14.70
   7   3   1   97.59   17.20
  -8  -4  -1   33.40   12.30
  -8  -4  -1   22.90   11.50
   8   4   1    1.00    9.30
   8   4   1   18.80   10.30
   9   5   1   21.00   12.90
  -3  -6   1   17.60   12.90
  -3  -6   1    5.30    8.90
  -3  -6   1   28.70   12.90
   2   5  -1   14.30   10.20
  -2  -5   1   -7.60    6.70
  -2  -5   1    2.90    7.80
  -2  -5   1   -1.40    6.20
  -2  -5   1   -9.60    8.00
   1   4  -1  705.43   35.10
   1   4  -1  683.33   35.10
  -1  -4   1  668.03   34.40
  -1  -4   1  716.93   35.00
  -1  -4   1  662.13   33.40
  -1  -4   1  687.73   36.00
   0  -3   1 2167.68   78.59
   0  -3   1 2204.58   76.79
   0  -3   1 2280.07   76.89
   0  -3   1 2343.27   76.89
   0  -3   1 2224.68   78.59
  -1   2  -1 1546.95   55.49
  -1   2  -1 1651.33   53.49
   1  -2   1 1615.54   53.49
   1  -2   1 1601.94   55.49
   1  -2   1 1582.24   54.09
   1  -2   1 1598.84   53.09
  -2   1  -1   10.70    3.70
  -2   1  -1   12.90    4.30
  -2   1  -1   10.70    2.50
   2  -1   1    9.50    3.80
   2  -1   1    9.80    3.50
   2  -1   1   12.30    2.40
  -3   0  -1    2.90    3.00
  -3   0  -1    3.90    3.20
  -3   0  -1    3.10    3.00
   3   0   1    0.50    2.80
   3   0   1   -1.20    2.10
   3   0   1   -2.40    3.40
  -4  -1  -1  500.35   21.30
  -4  -1  -1  491.75   21.90
  -4  -1  -1  499.35   22.20
   4   1   1  509.35   21.90
   4   1   1  510.85   23.10
   4   1   1  488.85   22.20
  -5  -2  -1  589.74   27.30
  -5  -2  -1  608.54   29.30
  -5  -2  -1  617.14   28.00
   5   2   1  600.34   29.30
   5   2   1  578.44   28.50
   5   2   1  625.04   30.30
  -6  -3  -1  120.59   17.40
  -6  -3  -1  107.19   15.20
  -6  -3  -1  106.39   14.90
   6   3   1   96.99   16.40
   6   3   1  115.79   18.00
   6   3   1  105.59   15.90
  -7  -4  -1   30.90   11.20
  -7  -4  -1   39.60   13.20
   7   4   1   23.60   11.90
   7   4   1   38.40   13.70
  -8  -5  -1   16.30   12.70
  -8  -5  -1   -4.70   10.50
   8   5   1   19.20   11.50
   4   6  -1    8.00   12.30
  -4  -6   1   12.00   10.80
  -4  -6   1    8.00   10.70
  -4  -6   1    9.20   10.40
   3   5  -1   18.30   10.80
  -3  -5   1   12.50    8.50
  -3  -5   1    2.00    8.40
  -3  -5   1   12.60    9.10
   2   4  -1   10.70    9.20
   2   4  -1    3.50    8.20
  -2  -4   1   21.30   10.40
  -2  -4   1    8.90    9.40
  -2  -4   1   10.90    9.60
  -2  -4   1   10.20    6.90
   1   3  -1  176.28   15.10
   1   3  -1  178.18   14.70
  -1  -3   1  172.78   15.80
  -1  -3   1  185.68   16.10
  -1  -3   1  197.38   15.10
  -1  -3   1  191.48   14.10
   0   2  -1  207.58   12.60
   0   2  -1  198.38   14.10
   0   2  -1  197.18   13.00
   0  -2   1  200.38   12.70
   0  -2   1  198.78   12.60
   0  -2   1  185.08   13.40
  -2   0  -1   -1.00    2.00
  -2   0  -1   -1.40    2.00
  -2   0  -1    4.30    2.60
  -2   0  -1    1.60    2.40
   2   0   1   -1.80    1.90
   2   0   1   -4.60    2.40
   2   0   1    0.10    2.20
  -3  -1  -1  347.07   17.40
  -3  -1  -1  367.86   17.40
  -3  -1  -1  388.86   16.90
   3   1   1  393.86   18.00
   3   1   1  374.46   17.60
   3   1   1  360.06   16.90
  -4  -2  -1  337.37   20.20
  -4  -2  -1  371.06   19.80
   4   2   1  356.76   21.00
   4   2   1  324.67   19.30
  -5  -3  -1  113.39   15.50
  -5  -3  -1   67.79   13.00
  -5  -3  -1   75.89   13.10
   5   3   1   76.39   14.00
   5   3   1   84.99   14.00
   5   3   1   64.59   13.60
  -6  -4  -1  -11.20    8.00
  -6  -4  -1    3.60    7.70
  -6  -4  -1    2.70    9.10
   6   4   1    0.10    9.30
   6   4   1   -9.20    7.40
  -7  -5  -1   -5.60    8.60
  -7  -5  -1    4.60    9.40
   7   5   1   28.40   15.00
   8   6   1   -2.10   14.40
   5   6  -1   -0.30   13.00
  -5  -6   1   -4.20   12.00
   4   5  -1  208.28   26.30
   4   5  -1  188.78   21.30
  -4  -5   1  200.98   21.60
  -4  -5   1  182.78   24.70
   3   4  -1   84.69   15.60
   3   4  -1   87.49   15.20
  -3  -4   1   93.99   15.60
  -3  -4   1   95.09   15.70
  -3  -4   1   72.69   15.30
  -3  -4   1   94.59   14.00
   2   3  -1 2121.69   75.19
   2   3  -1 2042.80   75.39
  -2  -3   1 2267.17   74.69
  -2  -3   1 2114.39   77.59
  -2  -3   1 2147.09   76.19
  -2  -3   1 2135.09   75.49
   1   2  -1    6.30    5.70
   1   2  -1   -2.40    4.90
  -1  -2   1    5.30    5.20
  -1  -2   1    3.70    5.40
  -1  -2   1    9.50    5.10
  -1  -2   1    0.10    4.10
   0   1  -1  652.23   22.30
   0   1  -1  637.04   23.90
   0   1  -1  653.13   22.70
   0  -1   1  636.74   22.50
   0  -1   1  671.53   22.30
   0  -1   1  629.94   23.60
  -1   0  -1    0.30    1.00
  -1   0  -1   -1.50    1.40
  -1   0  -1    0.40    1.00
   1   0   1    0.10    1.10
   1   0   1   -1.20    0.80
   1   0   1    0.00    1.20
  -2  -1  -1    4.80    4.00
  -2  -1  -1    9.60    5.00
  -2  -1  -1    3.30    4.10
   2   1   1    7.20    4.50
   2   1   1    7.30    4.20
   2   1   1    7.90    5.00
  -3  -2  -1   41.60    8.70
  -3  -2  -1   43.80    9.40
  -3  -2  -1   60.99    9.60
   3   2   1   36.00    8.90
   3   2   1   51.39    9.30
   3   2   1   30.20    8.70
  -4  -3  -1   -0.90    4.00
  -4  -3  -1   -5.10    5.50
  -4  -3  -1    6.30    6.30
   4   3   1   -0.50    4.40
   4   3   1    5.50    7.20
   4   3   1    5.90    7.70
  -5  -4  -1   26.50   10.80
  -5  -4  -1   20.40   11.00
  -5  -4  -1   27.10   10.60
   5   4   1   24.20   11.20
   5   4   1   38.10   12.60
  -6  -5  -1   17.60   11.70
  -6  -5  -1   -7.30    8.30
   6   5   1   -0.30   11.80
  -7  -6  -1   33.60   13.90
   7   6   1   -3.20   12.20
   6   6  -1  -16.60    8.70
  -6  -6   1    6.80   12.10
  -6  -6   1    8.60   10.30
   5   5  -1  -10.50    8.40
   5   5  -1    1.10   11.10
  -5  -5   1   20.80   11.20
  -5  -5   1   -5.10    8.50
   4   4  -1   52.79   12.70
   4   4  -1   54.19   14.20
  -4  -4   1   78.49   14.90
  -4  -4   1   71.39   15.10
  -4  -4   1   53.39   13.20
  -4  -4   1   76.99   13.80
   3   3  -1   95.29   14.90
  -3  -3   1  128.69   15.30
  -3  -3   1  121.39   17.40
  -3  -3   1   90.89   12.50
  -3  -3   1  102.39   14.50
   2   2  -1 1196.88   44.80
   2   2  -1 1210.38   44.20
  -2  -2   1 1213.18   43.10
  -2  -2   1 1230.08   45.10
   1   1  -1 1801.72   55.99
   1   1  -1 1787.62   56.89
  -1  -1   1 1766.22   57.09
  -1  -1   1 1821.32   57.89
  -1  -1   1 1792.72   55.69
  -1  -1   1 1791.82   56.69
  -1  -1  -1 4180.78  126.59
  -2  -2  -1   99.59   10.80
  -2  -2  -1  140.09   11.50
  -2  -2  -1  121.79   10.70
   2   2   1   99.29   13.40
   2   2   1  125.99   11.70
   2   2   1  112.59   11.70
  -3  -3  -1  245.38   18.60
  -3  -3  -1  233.68   16.90
  -3  -3  -1  254.57   19.00
  -3  -3  -1  254.67   18.00
   3   3   1  229.38   17.00
   3   3   1  253.27   19.20
   3   3   1  252.87   19.20
  -4  -4  -1    6.80    7.60
  -4  -4  -1    3.50    7.40
  -4  -4  -1   -0.20    5.90
  -4  -4  -1   -3.00    6.50
  -4  -4  -1   -1.60    5.80
   4   4   1    2.20    7.80
   4   4   1    0.60    7.10
  -5  -5  -1   20.00   11.90
   5   5   1   21.90   11.90
  -6  -6  -1    5.80   10.00
  -6  -6  -1   11.10   12.10
   6   6   1    6.40   11.50
   7   6  -1    4.10   11.40
  -7  -6   1  -10.90    8.30
  -7  -6   1   17.60   12.30
   6   5  -1  107.59   20.50
   6   5  -1   80.59   18.80
  -6  -5   1  107.09   19.90
  -6  -5   1  118.69   20.90
   5   4  -1  161.18   21.60
   5   4  -1  141.89   20.60
  -5  -4   1  167.58   18.40
   4   3  -1  123.49   16.30
   4   3  -1   91.49   14.50
  -4  -3   1  106.19   11.50
  -4  -3   1  123.29   15.80
  -4  -3   1   84.99   13.60
  -4  -3   1  114.39   16.90
   3   2  -1 2064.99   74.49
   3   2  -1 2257.87   74.69
   3   2  -1 2284.17   75.79
  -3  -2   1 2291.27   75.29
  -3  -2   1 2252.37   75.19
  -3  -2   1 2220.68   73.29
   0  -1  -1  631.74   22.80
   0  -1  -1  622.54   22.20
   0  -1  -1  648.64   22.70
   0  -1  -1  673.63   23.20
   0  -1  -1  661.03   23.90
   0   1   1  587.44   22.10
   0   1   1  646.14   23.90
  -1  -2  -1 1641.34   55.79
  -1  -2  -1 1596.04   55.89
  -1  -2  -1 1609.74   54.89
  -1  -2  -1 1607.64   56.19
   1   2   1 1473.45   54.29
   1   2   1 1612.14   56.29
   1   2   1 1654.13   55.99
  -2  -3  -1  643.54   32.20
  -2  -3  -1  612.74   30.40
  -2  -3  -1  632.34   30.60
  -2  -3  -1  660.13   31.30
  -2  -3  -1  604.14   30.80
   2   3   1  694.93   32.60
   2   3   1  672.33   32.40
  -3  -4  -1   77.29   15.20
  -3  -4  -1   86.79   15.60
  -3  -4  -1   94.29   16.00
  -3  -4  -1   87.99   16.90
  -3  -4  -1   86.09   15.20
   3   4   1   54.59   13.70
  -4  -5  -1   45.90   13.80
  -4  -5  -1   14.50   11.30
  -5  -6  -1   -6.20   10.20
  -5  -6  -1    9.40   14.30
   5   6   1   20.50   12.00
   8   6  -1    5.20   13.10
   7   5  -1   14.40   10.60
   7   5  -1   -0.80    9.80
  -7  -5   1   -0.30   10.40
  -7  -5   1   17.10   11.10
   6   4  -1   65.89   15.40
  -6  -4   1   69.89   13.30
  -6  -4   1   97.09   17.30
   5   3  -1   23.70    7.90
   5   3  -1   35.20   10.40
   5   3  -1   20.10    9.10
  -5  -3   1   24.90    8.20
  -5  -3   1   25.80    8.90
  -5  -3   1   29.50    8.30
  -5  -3   1   47.00   10.70
   4   2  -1 2942.11   95.19
   4   2  -1 2830.42   96.19
   4   2  -1 2694.63   94.69
  -4  -2   1 3038.30   99.99
  -4  -2   1 2893.01   95.39
  -4  -2   1 2963.40   93.59
   2   0  -1    2.70    2.20
   2   0  -1   -0.70    1.20
   2   0  -1    2.30    1.70
  -2   0   1    0.80    1.80
  -2   0   1    3.80    2.50
  -2   0   1    1.30    1.60
   1  -1  -1 1868.11   57.19
   1  -1  -1 1825.02   56.59
   1  -1  -1 1748.82   54.79
   1  -1  -1 1788.92   55.19
  -1   1   1 1775.42   55.29
  -1   1   1 1740.53   56.39
  -1   1   1 1729.53   54.79
   0  -2  -1  202.38   12.50
   0  -2  -1  195.78   12.40
   0  -2  -1  200.98   12.90
   0  -2  -1  194.58   12.90
   0  -2  -1  195.28   13.20
   0   2   1  207.08   14.10
  -1  -3  -1  456.05   23.90
  -1  -3  -1  474.35   24.80
  -1  -3  -1  450.45   25.20
  -1  -3  -1  413.66   23.60
  -1  -3  -1  423.86   24.10
   1   3   1  441.06   24.60
   1   3   1  473.75   26.10
  -2  -4  -1  117.69   16.70
  -2  -4  -1   76.39   14.10
  -2  -4  -1  116.99   17.20
  -2  -4  -1  111.39   16.40
   2   4   1  120.19   17.80
  -3  -5  -1   19.70   11.60
  -3  -5  -1    2.80    8.40
   3   5   1    4.50   10.40
  -4  -6  -1    0.10   11.40
   4   6   1   -4.20    9.50
   9   6  -1    2.80   12.20
   8   5  -1    2.30    9.50
   8   5  -1    6.10   10.90
  -8  -5   1    6.60    9.10
  -8  -5   1   -3.10    9.60
   7   4  -1  124.69   20.80
   7   4  -1  133.29   20.30
  -7  -4   1  127.39   18.00
  -7  -4   1  160.58   21.20
   6   3  -1  103.99   16.40
   6   3  -1   87.59   15.40
  -6  -3   1  107.99   14.50
  -6  -3   1   84.69   14.00
   5   2  -1  519.85   25.70
   5   2  -1  437.36   23.80
   5   2  -1  427.16   23.70
  -5  -2   1  448.26   24.10
  -5  -2   1  435.76   21.80
  -5  -2   1  460.25   23.30
   4   1  -1  487.05   20.90
   4   1  -1  440.06   20.30
   4   1  -1  431.36   20.50
  -4  -1   1  474.75   20.60
  -4  -1   1  457.05   20.20
  -4  -1   1  440.16   19.50
   3   0  -1   -1.60    2.30
   3   0  -1   -1.00    2.80
   3   0  -1    2.80    3.60
  -3   0   1    4.90    3.60
  -3   0   1    0.10    2.70
  -3   0   1    2.30    2.50
   1  -2  -1   -2.40    4.10
   1  -2  -1    9.00    4.50
   1  -2  -1    4.20    3.70
   1  -2  -1    2.80    4.30
   1  -2  -1   -1.30    4.00
  -1   2   1    0.00    5.30
   0  -3  -1 2258.67   78.79
   0  -3  -1 2220.08   78.19
   0  -3  -1 2253.97   76.69
   0  -3  -1 2234.68   77.39
  -1  -4  -1  144.49   18.30
  -1  -4  -1  129.89   17.80
  -1  -4  -1  127.49   18.10
  -1  -4  -1  140.39   15.40
  -1  -4  -1  176.28   22.00
   1   4   1  128.59   18.10
  -2  -5  -1   49.90   15.70
  -2  -5  -1   54.39   13.20
   2   5   1   46.10   14.00
  -3  -6  -1   52.69   16.90
  -3  -6  -1   31.70   12.70
  -3  -6  -1   98.19   20.00
   9   5  -1   -3.50   11.40
   9   5  -1   27.50   15.50
  -9  -5   1   42.90   17.40
  -9  -5   1   18.50   10.10
   8   4  -1   -8.20    6.20
   8   4  -1    2.20    9.40
  -8  -4   1    9.90    7.70
   7   3  -1   22.00   10.20
   7   3  -1   14.40    9.40
   7   3  -1   13.00    8.00
  -7  -3   1   18.40    8.00
  -7  -3   1   28.40    9.20
  -7  -3   1   32.30    9.10
   6   2  -1   88.59   13.80
   6   2  -1   71.49   12.30
   6   2  -1  108.39   14.50
  -6  -2   1   98.49   10.70
  -6  -2   1   98.19   14.70
  -6  -2   1  112.49   13.90
   5   1  -1 2207.58   74.59
   5   1  -1 2265.17   74.99
  -5  -1   1 2379.56   74.29
  -5  -1   1 2288.37   76.89
  -5  -1   1 2223.88   74.19
   4   0  -1   -1.00    3.00
   4   0  -1    2.80    3.20
   4   0  -1   -0.30    2.90
  -4   0   1   -1.30    3.70
  -4   0   1   -2.50    2.60
  -4   0   1   -0.50    2.80
   2  -2  -1 1218.18   43.20
   2  -2  -1 1245.38   44.50
   2  -2  -1 1262.77   41.90
   2  -2  -1 1206.28   45.30
   2  -2  -1 1255.07   42.70
  -2   2   1 1239.78   43.80
   1  -3  -1  184.18   13.70
   1  -3  -1  193.78   14.40
   1  -3  -1  180.58   14.40
   1  -3  -1  176.58   14.80
   1  -3  -1  214.88   14.30
   0  -4  -1   84.99   14.90
   0  -4  -1  110.29   16.10
   0  -4  -1  112.29   16.70
   0  -4  -1   97.09   14.60
   0  -4  -1   94.19   15.20
   0  -4  -1   87.09   14.90
  -1  -5  -1   17.80    9.90
  -1  -5  -1   14.00   11.50
  -1  -5  -1   13.70    8.20
  -2  -6  -1    1.70    9.50
  -2  -6  -1    9.50   11.40
  -2  -6  -1    3.60   10.40
  10   5  -1   12.60   12.80
 -10  -5   1   -0.70    8.70
 -10  -5   1   18.40   13.50
   9   4  -1   36.60   13.40
   9   4  -1    8.30   10.30
  -9  -4   1   51.19   13.30
   8   3  -1  170.98   18.40
   8   3  -1  161.48   16.80
   8   3  -1  162.38   18.60
  -8  -3   1  172.08   18.60
  -8  -3   1  164.58   16.10
  -8  -3   1  175.78   18.10
   7   2  -1   17.90    8.50
   7   2  -1   23.60    8.60
   7   2  -1   21.40    8.80
  -7  -2   1   21.70    6.80
  -7  -2   1   40.10    8.90
  -7  -2   1   30.20    8.90
   6   1  -1  107.39   10.40
   6   1  -1  115.89   11.40
   6   1  -1  109.39   11.00
  -6  -1   1  110.59   10.50
  -6  -1   1  134.89   10.80
  -6  -1   1  112.89   10.30
   5   0  -1   -1.30    3.40
   5   0  -1    1.60    4.40
   5   0  -1   -2.20    2.90
  -5   0   1   -1.00    3.10
  -5   0   1   -0.10    3.00
  -5   0   1    1.80    4.50
   4  -1  -1  481.05   17.70
   4  -1  -1  473.75   15.40
   4  -1  -1  465.05   20.10
  -4   1   1  480.85   18.50
  -4   1   1  458.55   20.50
  -4   1   1  461.55   15.60
   3  -2  -1 2255.07   73.09
   3  -2  -1 2318.67   75.29
   3  -2  -1 2358.26   71.09
   3  -2  -1 2332.27   72.09
  -3   2   1 2202.98   73.79
  -3   2   1 2220.18   75.69
   2  -3  -1 2192.08   79.29
   2  -3  -1 2127.59   76.29
   2  -3  -1 2158.38   72.19
   2  -3  -1 2137.59   73.09
   2  -3  -1 2101.49   74.19
  -2   3   1 2230.88   75.49
   1  -4  -1  734.43   35.60
   1  -4  -1  665.73   35.40
   1  -4  -1  689.53   33.90
   1  -4  -1  726.83   35.70
   1  -4  -1  721.03   35.30
   1  -4  -1  716.33   33.70
   0  -5  -1   41.20   12.80
   0  -5  -1   38.80   11.50
   0  -5  -1   51.29   13.20
   0  -5  -1   61.69   15.80
  -1  -6  -1  197.38   22.20
  -1  -6  -1  144.39   22.70
  -1  -6  -1  181.88   23.90
 -11  -5   1   -2.70   10.80
 -11  -5   1  -19.10   11.00
  10   4  -1    4.20   10.60
  10   4  -1   -1.60    9.00
 -10  -4   1    6.40    6.60
   9   3  -1    7.60    9.80
   9   3  -1    1.10    8.80
  -9  -3   1   -6.10    6.70
  -9  -3   1   10.20    8.10
   8   2  -1  261.27   19.90
   8   2  -1  215.58   18.90
   8   2  -1  248.58   18.90
  -8  -2   1  265.57   18.60
  -8  -2   1  245.88   17.60
  -8  -2   1  228.98   18.20
   7   1  -1    2.90    5.70
   7   1  -1    0.30    4.60
   7   1  -1    4.40    6.40
  -7  -1   1   -5.20    5.10
  -7  -1   1    6.30    5.70
  -7  -1   1    2.30    5.10
   6   0  -1   -5.20    3.10
   6   0  -1   -3.90    3.20
   6   0  -1   -2.00    3.80
  -6   0   1   -0.90    3.40
  -6   0   1    1.60    3.60
  -6   0   1   -5.70    4.20
   5  -1  -1 2246.18   68.39
   5  -1  -1 2351.56   71.19
   5  -1  -1 2327.97   74.19
  -5   1   1 2383.56   72.19
  -5   1   1 2154.48   67.89
   4  -2  -1 3056.29   96.09
   4  -2  -1 2982.70   93.29
   4  -2  -1 3067.59   90.09
   4  -2  -1 2963.40   91.39
  -4   2   1 2915.71   96.79
  -4   2   1 2899.51   94.49
   3  -3  -1   90.79   10.00
   3  -3  -1   94.49   10.90
   3  -3  -1  104.09   14.00
   3  -3  -1   82.79    8.90
  -3   3   1  104.19   11.40
   2  -4  -1   13.20    7.10
   2  -4  -1   20.60    7.80
   2  -4  -1   10.80    6.80
   2  -4  -1   19.30    8.30
   2  -4  -1   12.40    7.60
   2  -4  -1   12.00    7.00
   1  -5  -1   -4.70    6.70
   1  -5  -1   -7.00    6.70
   1  -5  -1  -13.10    7.70
   1  -5  -1   10.60    8.00
   1  -5  -1   -5.40    6.60
   1  -5  -1    1.00    7.50
   0  -6  -1   13.20    9.30
   0  -6  -1    2.80    7.60
   0  -6  -1    9.00    9.90
  12   5  -1   -1.70   12.10
  11   4  -1   16.90   12.00
  11   4  -1   19.20   10.60
 -11  -4   1   29.10   13.10
  10   3  -1  168.88   26.40
 -10  -3   1  155.98   20.40
   9   2  -1   -1.50    7.30
   9   2  -1   -0.90    6.20
   9   2  -1    8.00    7.60
  -9  -2   1    9.00    7.30
  -9  -2   1    7.40    7.00
  -9  -2   1    9.10    6.40
   8   1  -1  104.99   13.80
   8   1  -1  108.09   14.70
   8   1  -1  105.09   14.50
  -8  -1   1   91.99   11.70
  -8  -1   1  103.19   12.50
  -8  -1   1  104.29   13.00
   7   0  -1   -0.10    3.80
   7   0  -1    0.90    5.30
   7   0  -1   -0.70    3.90
  -7   0   1   -0.40    5.00
  -7   0   1   -0.40    3.30
  -7   0   1   -2.70    3.90
   6  -1  -1  108.59    6.30
   6  -1  -1  119.89    8.10
   6  -1  -1  106.19   10.50
  -6   1   1  116.79    5.40
  -6   1   1  108.09   10.60
  -6   1   1  113.79    8.60
   5  -2  -1  457.25   19.60
   5  -2  -1  446.56   17.40
   5  -2  -1  451.35   22.50
   5  -2  -1  477.65   16.00
  -5   2   1  416.96   20.90
  -5   2   1  441.86   23.10
   4  -3  -1   86.09   13.30
   4  -3  -1   79.99    8.80
   4  -3  -1   86.89    9.10
   4  -3  -1   83.99    8.00
   4  -3  -1  108.79   11.40
  -4   3   1  113.99   14.70
  -4   3   1   96.99   13.10
   3  -4  -1   96.89   12.50
   3  -4  -1  131.49   18.70
   3  -4  -1  104.19   14.50
   3  -4  -1  101.29   15.40
   3  -4  -1   86.49   12.40
   3  -4  -1  100.69   15.10
  -3   4   1   88.39   14.30
   2  -5  -1    5.00    6.20
   2  -5  -1    6.80    8.00
   2  -5  -1   -2.90    5.90
   2  -5  -1   -8.50    6.60
   2  -5  -1   -0.90    7.90
   2  -5  -1    4.40    8.60
   1  -6  -1   25.20    9.60
   1  -6  -1   38.00   11.60
   1  -6  -1   37.60   11.30
  12   4  -1   -2.30    9.70
  12   4  -1    5.10   12.60
 -12  -4   1   10.80   13.20
  11   3  -1   -3.70    8.60
  11   3  -1    3.40    8.80
 -11  -3   1   10.30    9.30
  10   2  -1  119.59   18.30
  10   2  -1  130.29   18.40
  10   2  -1  132.49   19.70
 -10  -2   1  117.29   13.30
 -10  -2   1  137.19   15.60
 -10  -2   1  120.49   16.50
   9   1  -1  163.18   14.90
   9   1  -1  203.38   16.90
   9   1  -1  172.08   14.80
  -9  -1   1  179.08   14.20
  -9  -1   1  161.88   14.00
  -9  -1   1  149.09   13.00
   8   0  -1    1.60    4.60
   8   0  -1   -2.20    3.50
   8   0  -1    2.30    5.90
  -8   0   1    4.00    5.20
  -8   0   1   -1.90    4.80
  -8   0   1    6.90    4.20
   7  -1  -1   -1.20    3.70
   7  -1  -1    0.40    2.50
  -7   1   1    2.00    3.80
  -7   1   1    0.10    1.90
  -7   1   1   -0.50    5.30
   6  -2  -1  109.09   11.10
   6  -2  -1   94.19    5.00
   6  -2  -1  110.79   10.10
   6  -2  -1  108.89    6.40
  -6   2   1   90.79    9.50
  -6   2   1   93.99   13.20
   5  -3  -1   22.50    5.00
   5  -3  -1   21.90    6.40
   5  -3  -1   31.00    8.10
   5  -3  -1   33.40    5.90
  -5   3   1   39.00    9.50
  -5   3   1   35.80    8.60
   4  -4  -1   54.79   11.70
   4  -4  -1   73.19   11.60
   4  -4  -1   45.90    9.80
   4  -4  -1   83.99   14.30
   4  -4  -1   58.19    9.60
  -4   4   1   78.39   13.90
   3  -5  -1    4.50    6.10
   3  -5  -1    1.00    8.80
   3  -5  -1   23.40    9.70
   3  -5  -1   12.10    8.60
   3  -5  -1   -0.20    6.90
   2  -6  -1   26.20   11.70
   2  -6  -1   26.30    9.90
   2  -6  -1   29.40   11.90
  13   4  -1   17.00   15.50
  13   4  -1   16.90   12.60
 -13  -4   1   16.00   11.60
 -13  -4   1   18.10   12.10
  12   3  -1   35.30   13.60
  12   3  -1   43.90   15.20
 -12  -3   1   40.60   11.40
  11   2  -1    9.20   10.50
  11   2  -1    5.30    8.50
 -11  -2   1   13.30    9.50
 -11  -2   1   20.70    9.70
  10   1  -1  152.98   19.00
  10   1  -1  150.88   14.70
  10   1  -1  172.48   15.60
 -10  -1   1  151.68   14.10
 -10  -1   1  171.78   15.90
 -10  -1   1  147.19   14.10
   9   0  -1    4.40    6.60
   9   0  -1    0.70    4.50
   9   0  -1   -5.90    4.40
  -9   0   1    2.20    4.10
  -9   0   1    7.20    5.00
  -9   0   1    0.60    4.30
   8  -1  -1   99.19   10.40
   8  -1  -1   93.49    6.60
   8  -1  -1   90.99    8.60
  -8   1   1  103.99    9.20
  -8   1   1   96.09    5.40
  -8   1   1   88.79   10.20
   7  -2  -1   27.10    8.30
   7  -2  -1   28.20    3.00
   7  -2  -1   30.40    2.70
   7  -2  -1   27.00    5.90
  -7   2   1   20.40    8.10
  -7   2   1   38.20    8.20
   6  -3  -1  106.29    9.80
   6  -3  -1   86.69    6.60
   6  -3  -1   76.89    7.80
   6  -3  -1  121.09   15.00
  -6   3   1   98.59   14.90
  -6   3   1   86.39   13.10
   5  -4  -1  138.19   13.40
   5  -4  -1  185.68   25.10
   5  -4  -1  150.58   13.20
   5  -4  -1  157.38   15.40
  -5   4   1  162.58   16.90
   4  -5  -1  183.88   18.20
   4  -5  -1  158.18   17.40
   4  -5  -1  189.68   15.80
   4  -5  -1  192.08   17.90
   4  -5  -1  208.18   19.20
   3  -6  -1  -10.50    7.30
   3  -6  -1   -0.30    7.90
   3  -6  -1   18.50    8.40
  14   4  -1    0.40   12.20
 -14  -4   1   -6.80   13.20
  13   3  -1   83.99   17.30
  13   3  -1   59.19   15.20
 -13  -3   1   68.69   15.00
  12   2  -1   -0.40    8.70
  12   2  -1   16.70   11.10
 -12  -2   1    4.70    8.60
  11   1  -1   78.99   13.30
  11   1  -1   66.59   13.50
  11   1  -1   74.09   14.00
 -11  -1   1   93.09   13.10
 -11  -1   1   64.79   11.90
  10   0  -1    3.70    5.80
  10   0  -1    4.80    5.40
  10   0  -1   -0.60    6.00
 -10   0   1   -7.50    3.20
 -10   0   1   -1.80    4.70
 -10   0   1   -2.00    5.10
   9  -1  -1  166.38   11.80
   9  -1  -1  163.38    9.10
   9  -1  -1  156.48   14.70
  -9   1   1  160.18   14.80
  -9   1   1  167.18    7.80
  -9   1   1  172.48   12.80
   8  -2  -1  270.37   14.90
   8  -2  -1  260.37   18.20
  -8   2   1  265.37   19.30
   7  -3  -1   24.10    8.20
   7  -3  -1   30.70    7.00
   7  -3  -1   20.40    3.30
   7  -3  -1   17.10    4.30
  -7   3   1   29.90    8.00
  -7   3   1   44.50   10.40
   6  -4  -1   65.89   14.80
   6  -4  -1   73.09   10.10
   6  -4  -1   75.09   11.60
   6  -4  -1   88.99   14.20
   6  -4  -1   76.49    9.20
  -6   4   1   83.09   15.20
   5  -5  -1    4.70    6.30
   5  -5  -1    3.40    7.00
   5  -5  -1    2.70    6.20
   5  -5  -1   14.60    8.30
   5  -5  -1    9.30    8.70
   4  -6  -1   -4.80    7.20
   4  -6  -1    1.60    7.90
   4  -6  -1    6.70    9.00
  14   3  -1   25.70   12.70
  14   3  -1   39.50   13.10
 -14  -3   1   18.30   11.10
 -14  -3   1    9.10   12.10
  13   2  -1   39.00   12.90
 -13  -2   1   35.00   11.70
  12   1  -1  163.18   17.60
  12   1  -1  180.68   18.20
 -12  -1   1  188.28   16.90
 -12  -1   1  182.78   16.50
  11   0  -1    1.20    5.50
  11   0  -1    3.30    5.70
  11   0  -1    0.90    5.80
 -11   0   1   -3.30    4.10
 -11   0   1    9.10    6.40
 -11   0   1   -3.80    5.00
  10  -1  -1  151.28   12.40
  10  -1  -1  154.48   15.30
  10  -1  -1  167.98    9.70
 -10   1   1  155.48    7.90
 -10   1   1  170.98   13.50
 -10   1   1  166.78   16.10
   9  -2  -1    3.90    5.80
   9  -2  -1   10.80    5.10
  -9   2   1   17.40    6.70
   8  -3  -1  176.48   16.20
   8  -3  -1  177.48   12.80
   8  -3  -1  159.48    6.60
  -8   3   1  188.68   16.00
  -8   3   1  154.48   16.60
   7  -4  -1  124.19   12.40
   7  -4  -1  142.69   21.10
   7  -4  -1  111.79   10.20
   7  -4  -1  119.39    8.70
   7  -4  -1  137.69   15.60
  -7   4   1  149.79   20.30
  -7   4   1  126.39   17.90
   6  -5  -1  126.59   13.60
   6  -5  -1  133.89   12.70
   6  -5  -1  110.99   17.30
   6  -5  -1  134.39   15.00
  -6   5   1  140.59   20.20
   5  -6  -1   -6.70    6.60
   5  -6  -1    8.80    9.50
   5  -6  -1    0.60    9.30
  15   3  -1   15.10   11.90
 -15  -3   1    2.00   11.10
 -15  -3   1   10.70   12.00
  14   2  -1   14.70    7.90
  14   2  -1   20.50   11.90
 -14  -2   1    0.00    8.50
  13   1  -1    8.50    7.80
  13   1  -1   -0.50    7.40
 -13  -1   1    3.00    8.20
  12   0  -1   -6.40    5.50
  12   0  -1   -3.40    6.50
 -12   0   1   -1.50    4.40
 -12   0   1   -5.80    6.20
  11  -1  -1   86.99   12.10
  11  -1  -1   96.49   15.10
  11  -1  -1   72.29    7.40
 -11   1   1   73.09   13.80
 -11   1   1   73.69    5.40
 -11   1   1   81.19   12.50
  10  -2  -1  139.59   15.60
  10  -2  -1  108.99   10.70
 -10   2   1  130.59   13.40
 -10   2   1  125.59   17.80
   9  -3  -1    9.00    5.10
   9  -3  -1   -2.30    7.30
  -9   3   1    1.10    6.90
  -9   3   1    5.70    6.60
   8  -4  -1   -1.50    2.50
   8  -4  -1    6.20    3.80
   8  -4  -1    5.80    9.00
   8  -4  -1    6.50    5.80
  -8   4   1   -0.70    7.20
   7  -5  -1    2.20    5.00
   7  -5  -1    3.90    5.90
   7  -5  -1   12.40    7.20
   7  -5  -1   32.80   11.40
  -7   5   1   -0.40    9.20
   6  -6  -1   -6.80    7.60
   6  -6  -1   -6.70    6.60
   6  -6  -1  -23.20    7.40
 -16  -3   1   14.50   14.50
  15   2  -1   23.30   12.60
 -15  -2   1    0.80    7.60
 -15  -2   1   14.90   11.70
  14   1  -1   17.40    9.60
  14   1  -1    0.10    8.90
 -14  -1   1   10.00    9.00
 -14  -1   1   31.90    9.80
  13   0  -1   12.10    7.90
  13   0  -1    4.10    8.90
 -13   0   1   19.10    8.30
 -13   0   1    8.70    5.80
  12  -1  -1  167.68   14.80
  12  -1  -1  140.89   15.90
 -12   1   1  179.18    8.70
 -12   1   1  168.08   10.30
 -12   1   1  190.08   16.70
  11  -2  -1   15.00    6.20
  11  -2  -1   10.50    9.70
 -11   2   1   16.40    8.20
  10  -3  -1  131.99   18.00
  10  -3  -1  137.89   12.60
 -10   3   1  131.69   17.20
   9  -4  -1   30.60   11.10
  -9   4   1   37.70   11.10
   8  -5  -1    6.30    4.60
   8  -5  -1   17.10    8.70
   8  -5  -1   25.60    6.70
  -8   5   1    3.40    9.40
   7  -6  -1   10.10    9.40
   7  -6  -1  -11.70    8.80
   7  -6  -1    4.10    6.20
  16   2  -1   28.80   13.10
 -16  -2   1   27.50   11.60
 -16  -2   1   17.80   13.20
  15   1  -1   18.90    8.90
  15   1  -1   11.30   10.00
 -15  -1   1    8.20   10.30
 -15  -1   1   -6.10    7.50
 -15  -1   1   17.90   10.90
  14   0  -1   12.50   11.00
 -14   0   1    7.40    7.80
 -14   0   1    7.20    6.30
 -14   0   1   36.30   11.30
  13  -1  -1    5.20    7.50
  13  -1  -1    1.10    9.10
 -13   1   1   -0.70    7.60
 -13   1   1   11.80    3.00
 -13   1   1   11.20    4.10
  12  -2  -1    6.70    6.00
  12  -2  -1    1.60    7.60
 -12   2   1    1.90    7.00
  11  -3  -1   -2.40    7.90
 -11   3   1    8.80    8.40
  10  -4  -1    8.00   10.00
  10  -4  -1   10.10    7.00
 -10   4   1    6.20    8.20
   9  -5  -1    7.70    2.50
   9  -5  -1   20.20    3.60
   9  -5  -1   38.80   12.20
  -9   5   1   16.30   11.40
   8  -6  -1    0.60    9.20
   8  -6  -1   17.40   10.70
 -17  -2   1  -19.80   11.50
  16   1  -1   72.49   17.00
 -16  -1   1   78.29   16.90
 -16  -1   1   85.79   16.50
  15   0  -1   14.40   10.80
 -15   0   1    8.10    6.20
 -15   0   1   15.00    7.90
 -15   0   1    9.50   10.00
  14  -1  -1    1.10    6.30
 -14   1   1    4.70    3.30
 -14   1   1   10.50    3.20
 -14   1   1    4.70    9.10
  13  -2  -1   31.40    9.40
  13  -2  -1   28.90   11.20
 -13   2   1   28.10   10.10
  12  -3  -1   67.49   16.70
  12  -3  -1   34.10    9.40
 -12   3   1   38.50   10.50
  11  -4  -1    6.60   10.00
  11  -4  -1   -9.30    6.10
 -11   4   1   13.10    9.50
  10  -5  -1    1.80    8.60
   9  -6  -1  -11.20    9.50
   9  -6  -1   17.90   10.20
 -17  -1   1  208.68   22.50
 -17  -1   1  205.68   21.70
  16   0  -1   13.20   11.00
 -16   0   1   -2.50    7.20
 -16   0   1   -1.00    7.70
 -16   0   1   -5.70    7.90
  15  -1  -1   20.30   11.00
 -15   1   1    8.90    9.20
 -15   1   1   10.90    3.30
 -15   1   1    7.10    2.70
  14  -2  -1    0.40    9.10
 -14   2   1   23.70    9.80
  13  -3  -1   69.79   16.00
 -13   3   1   41.50   12.20
  12  -4  -1   -3.30    9.10
 -12   4   1    1.50    9.00
  11  -5  -1   -2.30    9.10
 -11   5   1   32.80   12.50
  17   0  -1    5.10    7.70
 -17   0   1    7.00    9.90
 -17   0   1   -9.10    9.40
  16  -1  -1   91.79   17.30
 -16   1   1   70.09   14.60
  15  -2  -1   21.80   10.90
 -15   2   1   22.80   10.90
  14  -3  -1   49.80   14.50
 -14   3   1   38.30   12.70
  13  -4  -1  -17.60    9.30
 -13   4   1   -1.20   10.80
  12  -5  -1  -13.50   11.70
 -12   5   1   -0.30   13.00
 -18   0   1   15.60   11.40
  17  -1  -1  138.39   25.70
 -17   1   1  175.38   19.90
  16  -2  -1   34.20   12.70
 -16   2   1   43.90   12.60
  15  -3  -1   -4.70   10.20
 -15   3   1   12.40   11.10
  14  -4  -1  -26.00    8.70
 -14   4   1   -1.90   11.70
 -17   2   1    3.90    9.90
 -16   3   1   26.60   14.00
 -14   4  -2   -8.70   12.20
  14  -4   2    5.60   10.30
 -15   3  -2    5.40    9.60
  15  -3   2   25.50   11.00
 -16   2  -2    7.40   11.00
  16  -2   2   29.50   10.70
 -17   1  -2   46.60   12.40
 -12   5  -2   22.90   13.90
 -13   4  -2    9.10    9.50
  13  -4   2   10.60   10.10
 -14   3  -2  103.69   18.80
  14  -3   2  113.69   18.00
 -15   2  -2   -5.30    7.50
  15  -2   2   -1.00    8.10
 -16   1  -2    6.90    8.90
  16  -1   2   34.40   11.70
 -17   0  -2   -5.60    8.90
 -11   5  -2   -8.40   12.50
  11  -5   2   -2.10   11.80
 -12   4  -2   37.90   13.00
  12  -4   2   64.19   15.30
 -13   3  -2    1.60    9.20
  13  -3   2  -10.70    6.50
 -14   2  -2   10.20    9.90
  14  -2   2    0.20    7.90
 -15   1  -2   33.40   14.10
  15  -1   2   59.49   15.30
 -16   0  -2  277.17   17.80
 -16   0  -2  280.57   25.00
  16   0   2  339.57   30.20
 -17  -1  -2   13.60   12.80
 -10   5  -2   -5.00   11.30
  10  -5   2   -1.30   10.60
 -11   4  -2  -12.30    7.40
  11  -4   2   -9.20    8.50
 -12   3  -2    5.60    8.80
  12  -3   2    1.40    9.00
 -13   2  -2    9.30    8.80
  13  -2   2   -3.90    6.70
 -14   1  -2    5.60    9.20
  14  -1   2   23.50   11.50
 -15   0  -2  523.45   24.70
 -15   0  -2  525.45   32.90
 -15   0  -2  513.35   23.90
  15   0   2  508.75   35.90
 -16  -1  -2   12.30   10.40
 -16  -1  -2   14.00   10.20
  16   1   2   -5.90   10.40
  -8   6  -2   18.10   15.90
   8  -6   2  -17.10    9.30
  -9   5  -2   85.39   18.50
   9  -5   2   36.60   11.40
  10  -4   2    9.00    8.30
 -11   3  -2   13.10    9.30
  11  -3   2   11.90    9.30
 -12   2  -2   12.80    9.60
  12  -2   2    6.80    8.40
 -13   1  -2  481.75   29.50
  13  -1   2  409.76   28.80
 -14   0  -2   35.30    8.90
 -14   0  -2   65.29   14.40
 -14   0  -2   38.20    8.30
  14   0   2   37.40   13.30
 -15  -1  -2   40.00   11.80
 -15  -1  -2   31.00   11.30
 -15  -1  -2   40.90   12.20
  15   1   2    4.60   11.70
 -16  -2  -2   -9.30   10.30
 -16  -2  -2   -1.50   10.50
  -7   6  -2   13.00   13.40
   7  -6   2   -4.00    9.30
   7  -6   2    5.40    9.20
  -8   5  -2    6.30   10.70
   8  -5   2   -0.80    8.10
  -9   4  -2    2.50    9.20
   9  -4   2    4.10    7.90
 -10   3  -2   -7.10    6.50
  10  -3   2    8.20    8.70
  10  -3   2    3.40    5.40
 -11   2  -2  406.26   26.50
  11  -2   2  427.26   23.80
  11  -2   2  428.16   26.80
 -12   1  -2   40.40   11.90
  12  -1   2   38.70   10.90
 -13   0  -2  289.67   17.10
 -13   0  -2  291.57   22.90
 -13   0  -2  322.57   25.60
  13   0   2  331.17   26.50
 -14  -1  -2   27.80   11.10
 -14  -1  -2   22.70    9.20
 -14  -1  -2   31.00   11.00
  14   1   2   15.00   11.80
 -15  -2  -2    7.70   10.20
 -15  -2  -2  -17.40   10.10
  15   2   2    2.80   11.50
  -6   6  -2   25.70   14.60
   6  -6   2    3.60   10.20
   6  -6   2    0.60    6.80
   6  -6   2   10.70   10.20
  -7   5  -2   18.30   11.90
   7  -5   2    3.60    4.30
  -8   4  -2    4.40    8.90
  -8   4  -2   -4.80    7.10
   8  -4   2   13.80    7.30
   8  -4   2   16.20    8.40
  -9   3  -2   -1.10    8.10
  -9   3  -2   11.00    8.30
   9  -3   2   -5.10    6.20
   9  -3   2    7.00    6.40
 -10   2  -2  110.69   15.60
 -10   2  -2   99.99   15.40
  10  -2   2   98.29   13.50
  10  -2   2   86.99   14.50
 -11   1  -2 1599.84   48.10
 -11   1  -2 1593.34   61.89
 -11   1  -2 1543.15   47.80
  11  -1   2 1683.83   60.99
  11  -1   2 1605.34   63.89
 -12   0  -2    6.60    8.10
 -12   0  -2   -1.30    4.80
 -12   0  -2    8.90    5.80
  12   0   2    1.10    8.60
 -13  -1  -2  479.45   28.10
 -13  -1  -2  484.75   30.00
  13   1   2  445.86   33.00
 -14  -2  -2    8.90    9.80
 -14  -2  -2    0.30    7.80
  14   2   2    6.00    7.00
 -15  -3  -2   -6.40   11.30
   5  -6   2    9.50    8.70
   5  -6   2    2.20    8.60
   5  -6   2    9.50    9.40
   5  -6   2   17.90    8.60
  -6   5  -2   10.30   11.20
   6  -5   2   19.20    6.40
   6  -5   2   -4.30    5.90
   6  -5   2   11.60    6.30
  -7   4  -2   14.50    9.00
  -7   4  -2   30.70   10.20
   7  -4   2   30.90    8.90
   7  -4   2   27.60    8.80
   7  -4   2   25.30    4.00
   7  -4   2   18.60    3.40
  -8   3  -2   27.70    9.40
  -8   3  -2   34.70   11.60
   8  -3   2   20.60    7.50
   8  -3   2   15.70    8.20
  -9   2  -2 1223.88   50.69
   9  -2   2 1252.57   47.50
   9  -2   2 1257.57   50.09
 -10   1  -2   28.30    2.80
 -10   1  -2   21.20    8.20
 -10   1  -2   25.80    2.70
 -10   1  -2   23.40    8.30
  10  -1   2   30.30    9.80
  10  -1   2   32.10    8.90
 -11   0  -2  129.39   14.50
 -11   0  -2  132.19   11.70
 -11   0  -2  130.39   10.90
  11   0   2  141.59   16.30
  11   0   2  135.69   14.20
 -12  -1  -2   29.20   10.00
 -12  -1  -2   19.70    8.60
 -12  -1  -2   23.30    8.80
  12   1   2   38.40   11.90
 -13  -2  -2   -9.80    8.90
 -13  -2  -2    7.20    9.70
  13   2   2   -7.80    9.30
 -14  -3  -2  109.79   19.10
 -14  -3  -2   98.39   19.50
  14   3   2   69.19   19.10
   4  -6   2    3.20   10.10
   4  -6   2  -10.50    6.30
   4  -6   2    2.60    9.90
   5  -5   2    1.40    7.20
   5  -5   2   16.20   11.10
   5  -5   2    4.50    5.90
   5  -5   2   15.10    7.00
  -6   4  -2    9.20    8.40
  -6   4  -2    1.40    6.90
   6  -4   2    4.60    7.10
   6  -4   2    2.90    4.10
   6  -4   2    5.60    3.90
   6  -4   2    2.30    7.30
   6  -4   2    1.30    6.70
  -7   3  -2   23.40    9.40
  -7   3  -2   14.20    7.60
   7  -3   2   28.70    8.00
   7  -3   2   16.10    8.00
  -8   2  -2  621.94   31.00
  -8   2  -2  622.34   30.80
   8  -2   2  645.74   30.40
   8  -2   2  696.73   29.40
  -9   1  -2  654.03   20.70
  -9   1  -2  656.73   20.90
  -9   1  -2  659.33   31.70
  -9   1  -2  721.33   31.70
   9  -1   2  630.74   31.10
   9  -1   2  690.63   29.80
 -10   0  -2   21.30    8.10
 -10   0  -2   30.40    6.60
 -10   0  -2   22.40    9.30
  10   0   2    8.70    7.90
 -11  -1  -2 1516.35   60.69
 -11  -1  -2 1741.93   63.99
 -11  -1  -2 1674.73   62.29
  11   1   2 1629.04   68.39
 -12  -2  -2   -0.60    8.30
 -12  -2  -2    4.30    6.40
  12   2   2    6.00    9.30
 -13  -3  -2   12.60   11.80
 -13  -3  -2    6.30    8.80
  13   3   2   12.40   11.20
 -14  -4  -2    6.40   15.20
   3  -6   2   22.50   10.50
   3  -6   2   50.39   11.40
   3  -6   2   24.00   12.00
  -4   5  -2   56.09   15.90
   4  -5   2   53.59   12.60
   4  -5   2   54.49   11.50
   4  -5   2   45.80   10.20
   4  -5   2   43.20   10.30
  -5   4  -2    9.10    9.20
   5  -4   2   21.00    6.30
   5  -4   2   11.00    8.30
   5  -4   2   18.50    9.30
   5  -4   2   22.10    6.40
   5  -4   2   25.80    8.10
  -6   3  -2  459.95   27.00
  -6   3  -2  497.75   26.30
   6  -3   2  470.55   16.30
   6  -3   2  491.85   16.50
   6  -3   2  474.85   24.10
   6  -3   2  479.65   24.90
  -7   2  -2   27.90    7.80
  -7   2  -2   11.70    7.10
   7  -2   2   17.50    6.30
   7  -2   2   23.80    6.20
  -8   1  -2    5.90    1.20
  -8   1  -2   12.00    6.60
  -8   1  -2    8.70    6.10
  -8   1  -2    9.60    1.60
   8  -1   2    8.10    5.20
   8  -1   2   10.60    6.60
  -9   0  -2  180.38   15.30
  -9   0  -2  148.89   11.20
  -9   0  -2  178.68   11.90
  -9   0  -2  182.08   14.50
   9   0   2  155.08   12.70
   9   0   2  158.68   15.30
 -10  -1  -2   33.10    9.50
 -10  -1  -2   22.90    8.30
 -10  -1  -2   21.70    9.40
 -10  -1  -2   41.00   10.60
  10   1   2   28.10    8.70
  10   1   2   25.00   10.90
 -11  -2  -2  411.06   26.70
 -11  -2  -2  441.46   28.00
 -11  -2  -2  413.06   27.60
  11   2   2  445.86   31.50
 -12  -3  -2   -1.70    8.00
 -12  -3  -2   -3.00    8.90
  12   3   2   14.90   10.80
 -13  -4  -2   42.90   17.10
 -13  -4  -2   31.10   13.90
  13   4   2   37.00   16.70
   2  -6   2    4.50    8.60
   2  -6   2   -0.90    8.10
   2  -6   2   -9.00    8.10
  -3   5  -2    6.30   10.00
   3  -5   2  -11.40    6.40
   3  -5   2  -12.90    6.20
   3  -5   2   -2.00    5.70
   3  -5   2    4.00    8.80
   3  -5   2   18.00    7.50
  -4   4  -2    6.70    9.30
   4  -4   2    4.30    5.40
   4  -4   2    2.90    5.20
   4  -4   2    3.40    6.60
   4  -4   2    6.60    7.00
  -5   3  -2   53.39   11.30
  -5   3  -2   65.69   11.00
   5  -3   2   60.19   10.60
   5  -3   2   66.39    6.10
   5  -3   2   85.09   11.00
   5  -3   2   55.89    5.70
  -6   2  -2    3.40    5.20
  -6   2  -2    3.30    4.90
   6  -2   2    5.90    5.30
   6  -2   2   12.70    5.20
  -7   1  -2  746.33   31.70
  -7   1  -2  769.02   31.70
   7  -1   2  748.33   30.00
   7  -1   2  726.43   31.10
  -8   0  -2    4.00    4.20
  -8   0  -2   11.30    5.70
  -8   0  -2    5.90    5.60
  -8   0  -2    8.60    4.40
   8   0   2    7.60    5.60
   8   0   2    1.20    5.00
  -9  -1  -2  693.83   31.30
  -9  -1  -2  687.53   31.30
  -9  -1  -2  680.93   31.10
  -9  -1  -2  641.24   32.10
   9   1   2  686.63   35.30
   9   1   2  635.74   32.20
   9   1   2  733.43   32.60
 -10  -2  -2  100.89   14.90
 -10  -2  -2   82.59   15.80
 -10  -2  -2  115.19   16.30
  10   2   2  110.99   19.10
 -11  -3  -2   18.40   10.00
 -11  -3  -2    0.20    7.90
  11   3   2   10.60   11.90
 -12  -4  -2   48.40   13.60
 -12  -4  -2   59.59   16.50
   1  -6   2    2.30    9.50
   1  -6   2   13.40    9.30
   2  -5   2    2.20    6.00
   2  -5   2    0.10    6.40
   2  -5   2    3.50    8.50
   2  -5   2    9.90    9.10
  -3   4  -2   68.29   14.10
   3  -4   2   63.99   12.20
   3  -4   2   91.39   12.30
   3  -4   2   79.99   12.50
   3  -4   2   70.29   11.30
   3  -4   2   69.39   13.70
  -4   3  -2   50.29    9.00
  -4   3  -2   51.09   10.70
   4  -3   2   55.79    7.30
   4  -3   2   52.59    7.20
   4  -3   2   57.49    9.90
  -5   2  -2   21.60    6.60
  -5   2  -2   14.50    6.80
   5  -2   2   21.30    5.70
   5  -2   2   15.00    5.20
  -6   1  -2  271.47   15.80
  -6   1  -2  285.07   16.00
   6  -1   2  281.97   14.90
   6  -1   2  248.38   15.40
  -7   0  -2   81.09    8.40
  -7   0  -2   87.49   11.60
  -7   0  -2   88.29    8.00
  -7   0  -2   86.99    7.90
   7   0   2   89.89   12.40
   7   0   2   91.09    9.20
  -8  -1  -2   10.90    6.40
  -8  -1  -2    4.60    6.00
  -8  -1  -2    4.40    6.00
  -8  -1  -2    5.20    6.00
   8   1   2   13.80    6.70
   8   1   2   10.90    7.30
   8   1   2   -0.90    6.40
  -9  -2  -2 1278.97   51.29
  -9  -2  -2 1266.17   52.49
  -9  -2  -2 1241.68   52.79
  -9  -2  -2 1211.28   52.89
   9   2   2 1223.68   52.99
   9   2   2 1214.48   55.29
   9   2   2 1417.16   55.49
 -10  -3  -2    2.50    8.60
 -10  -3  -2    4.30    9.80
  10   3   2    6.50   11.60
 -11  -4  -2    6.00   10.60
 -11  -4  -2   11.30    8.00
  11   4   2    5.40   12.30
   0  -6   2   19.50   13.90
   0  -6   2    8.00    9.10
   1  -5   2    9.70    6.90
   1  -5   2   11.30    9.60
   1  -5   2   -6.40    6.60
   1  -5   2   -6.10    8.70
  -2   4  -2    6.40    8.00
   2  -4   2    9.70    8.60
   2  -4   2    5.00    6.60
   2  -4   2   11.50    5.80
   2  -4   2   19.40    7.80
   2  -4   2    6.70    6.00
  -3   3  -2  145.19   14.30
   3  -3   2  154.08   10.90
   3  -3   2  140.59   10.70
   3  -3   2  146.89   13.00
   3  -3   2  121.09   12.50
   3  -3   2  149.49   11.70
  -4   2  -2  140.49   11.30
  -4   2  -2  120.79   11.70
   4  -2   2  135.79    6.80
   4  -2   2  142.49    6.70
   4  -2   2  128.79   10.60
   4  -2   2  150.88   10.20
  -5   1  -2   47.80    7.70
  -5   1  -2   48.20    7.80
   5  -1   2   64.29    8.70
  -6   0  -2 1027.70   36.80
  -6   0  -2  973.80   34.50
  -6   0  -2  972.40   37.50
  -6   0  -2  961.10   34.20
   6   0   2 1052.49   37.10
   6   0   2  956.50   38.00
  -7  -1  -2  712.63   31.60
  -7  -1  -2  741.53   31.30
  -7  -1  -2  738.93   32.40
  -7  -1  -2  762.62   31.50
   7   1   2  738.13   34.40
   7   1   2  694.53   31.90
   7   1   2  779.02   32.60
  -8  -2  -2  657.23   31.10
  -8  -2  -2  581.64   30.90
  -8  -2  -2  580.44   31.30
  -8  -2  -2  657.33   33.10
   8   2   2  667.63   35.30
   8   2   2  612.04   32.90
   8   2   2  573.04   31.50
  -9  -3  -2   -8.20    6.30
  -9  -3  -2    3.50    9.30
 -10  -4  -2   27.50   13.90
 -10  -4  -2    6.70    8.40
  10   4   2   17.80   11.30
  11   5   2   11.60   13.80
  -1  -6   2   15.00   12.00
  -1  -6   2    0.70   10.10
  -1  -6   2   12.30    9.40
   0  -5   2   36.70   10.40
   0  -5   2   55.39   13.00
  -1   4  -2   56.09   12.10
  -1   4  -2   35.30   11.80
   1  -4   2   53.99   13.50
   1  -4   2   43.20   10.30
   1  -4   2   38.30    9.60
   1  -4   2   38.80   10.10
   1  -4   2   31.90   10.60
   1  -4   2   47.40   11.20
  -2   3  -2  468.75   22.20
  -2   3  -2  450.65   25.50
   2  -3   2  469.95   22.30
   2  -3   2  442.36   24.40
   2  -3   2  442.16   23.20
  -3   2  -2    4.00    3.60
  -3   2  -2    0.40    5.20
  -3   2  -2    6.20    4.90
   3  -2   2    5.50    5.40
   3  -2   2    0.00    2.80
   3  -2   2   -0.30    3.30
  -4   1  -2  821.82   30.70
  -4   1  -2  816.02   29.60
   4  -1   2  817.22   29.60
   4  -1   2  763.22   29.00
  -5   0  -2 1876.71   62.49
  -5   0  -2 1986.60   62.39
  -5   0  -2 2030.50   64.69
  -5   0  -2 1985.10   68.39
   5   0   2 2111.69   65.19
   5   0   2 1945.41   65.99
  -6  -1  -2  251.37   16.30
  -6  -1  -2  266.27   16.30
  -6  -1  -2  277.17   15.50
   6   1   2  269.07   16.60
   6   1   2  297.37   17.10
   6   1   2  295.07   18.80
  -7  -2  -2   18.40    8.80
  -7  -2  -2   31.20    8.20
  -7  -2  -2   17.20    6.30
  -7  -2  -2   23.10    9.00
   7   2   2   15.30    7.20
   7   2   2    6.40    7.50
   7   2   2   12.30    8.50
  -8  -3  -2   25.80   12.10
  -8  -3  -2   31.00    9.60
   8   3   2   33.00   11.90
   8   3   2   17.70   11.10
  -9  -4  -2    8.90    8.30
  -9  -4  -2   24.10   13.20
   9   4   2    8.90   10.90
 -10  -5  -2   10.80   14.00
 -10  -5  -2  -14.80    9.40
  -2  -6   2   24.60   11.00
  -2  -6   2   35.00   15.50
  -2  -6   2   32.90   14.40
  -1  -5   2    7.50    7.50
  -1  -5   2   -7.30    8.30
  -1  -5   2   -3.10    7.60
  -1  -5   2   -9.60    8.20
   0   4  -2   20.20    8.40
   0  -4   2    6.90    7.50
   0  -4   2   -2.40    5.40
   0  -4   2   10.60    7.50
   0  -4   2    9.60    6.30
   0  -4   2   23.90   10.00
  -1   3  -2  625.54   27.60
  -1   3  -2  581.54   29.70
   1  -3   2  563.24   29.00
   1  -3   2  595.04   26.70
   1  -3   2  631.34   26.90
  -2   2  -2 1752.82   59.99
  -2   2  -2 1804.02   63.19
  -2   2  -2 1933.81   59.29
   2  -2   2 1814.82   62.49
   2  -2   2 1879.51   59.69
   2  -2   2 1818.12   58.49
  -3   1  -2 2986.90   92.79
  -3   1  -2 2827.02   90.79
   3  -1   2 3070.39   90.79
   3  -1   2 2943.61   86.39
   3  -1   2 3035.60   91.99
  -4   0  -2 3606.84  108.49
  -4   0  -2 3510.45  110.89
  -4   0  -2 3753.42  110.59
  -4   0  -2 3501.15  108.79
   4   0   2 3725.93  110.49
   4   0   2 3593.54  111.59
  -5  -1  -2   35.90    7.30
  -5  -1  -2   54.89    8.20
  -5  -1  -2   45.70    8.50
   5   1   2   49.00    8.70
   5   1   2   60.39   10.00
   5   1   2   55.39    9.10
  -6  -2  -2   11.70    7.30
  -6  -2  -2   12.70    6.60
  -6  -2  -2    8.00    5.20
   6   2   2   -1.80    4.00
   6   2   2   -4.20    6.60
   6   2   2   15.40    8.00
  -7  -3  -2   15.90    9.60
  -7  -3  -2   14.50    9.60
  -7  -3  -2   14.90    8.20
  -7  -3  -2   20.80    9.50
   7   3   2    7.90    9.50
   7   3   2   20.60    9.90
   7   3   2   19.30    9.70
  -8  -4  -2   24.80    9.70
  -8  -4  -2   18.60   11.60
   8   4   2  -14.50    9.40
  -9  -5  -2   43.40   15.90
   9   5   2   23.90   14.60
  -3  -6   2    5.10   11.10
  -3  -6   2   14.10   11.30
  -3  -6   2    2.20    9.80
   2   5  -2   75.29   17.20
  -2  -5   2   67.19   14.80
  -2  -5   2   52.79   14.10
  -2  -5   2   49.20   13.00
  -2  -5   2   51.39   12.70
   1   4  -2  273.17   21.10
  -1  -4   2  315.67   21.10
  -1  -4   2  265.67   19.20
  -1  -4   2  263.27   19.80
  -1  -4   2  269.67   21.70
  -1  -4   2  258.77   21.90
   0   3  -2   46.00   10.40
   0   3  -2   44.60   10.90
   0  -3   2   52.79   10.90
   0  -3   2   56.99   10.50
   0  -3   2   47.40    9.20
   0  -3   2   57.29   10.00
  -1   2  -2    3.00    5.60
  -1   2  -2    6.70    4.90
   1  -2   2    8.40    4.30
   1  -2   2    0.70    3.00
   1  -2   2    7.80    4.70
   1  -2   2    4.10    5.40
  -2   1  -2 3868.61  117.09
  -2   1  -2 3757.22  114.49
  -2   1  -2 3857.61  112.69
   2  -1   2 3837.72  116.39
  -3   0  -2  194.98    9.00
  -3   0  -2  196.28   10.00
  -3   0  -2  180.98    9.10
  -3   0  -2  184.28    9.90
   3   0   2  176.28   10.40
   3   0   2  209.38   10.10
  -4  -1  -2  773.22   31.10
  -4  -1  -2  805.12   31.70
  -4  -1  -2  804.12   29.90
  -4  -1  -2  802.62   30.70
   4   1   2  801.72   32.20
   4   1   2  798.82   31.40
   4   1   2  790.42   30.90
  -5  -2  -2    7.20    7.50
  -5  -2  -2    7.30    6.00
  -5  -2  -2    9.20    6.40
  -5  -2  -2   12.50    6.20
   5   2   2    7.00    6.60
   5   2   2   19.70    8.50
   5   2   2   17.20    6.40
  -6  -3  -2  439.16   27.80
  -6  -3  -2  489.25   26.70
  -6  -3  -2  452.15   28.30
   6   3   2  484.95   29.40
   6   3   2  436.26   27.50
   6   3   2  478.35   30.10
  -7  -4  -2   29.40   13.20
  -7  -4  -2   25.60   10.80
   7   4   2   10.60   12.90
  -8  -5  -2    9.40    9.30
  -8  -5  -2  -12.80   10.40
   8   5   2    9.40    9.80
   4   6  -2   26.30   14.80
  -4  -6   2   -9.20    8.80
  -4  -6   2    1.10   11.30
  -4  -6   2    1.60   10.80
   3   5  -2   11.10   10.10
   3   5  -2   11.50   10.70
  -3  -5   2    9.60    9.50
  -3  -5   2    9.30    9.20
  -3  -5   2    9.00    7.80
   2   4  -2  375.26   24.00
   2   4  -2  336.77   24.30
  -2  -4   2  337.67   26.80
  -2  -4   2  368.76   22.70
  -2  -4   2  339.67   24.70
  -2  -4   2  330.67   24.90
   1   3  -2  290.57   18.10
   1   3  -2  316.67   19.70
  -1  -3   2  291.77   20.30
  -1  -3   2  290.87   20.30
  -1  -3   2  292.37   20.00
  -1  -3   2  313.47   18.90
   0   2  -2  532.25   21.30
   0   2  -2  485.15   23.90
   0   2  -2  467.25   21.90
   0  -2   2  526.65   21.00
   0  -2   2  503.05   21.20
   0  -2   2  496.85   23.80
   0  -2   2  519.85   21.90
  -1   1  -2   16.50    5.00
  -1   1  -2   16.40    3.40
  -1   1  -2   18.40    3.60
   1  -1   2   16.40    3.10
   1  -1   2   17.80    5.00
   1  -1   2   19.20    3.00
  -3  -1  -2 3025.00   94.19
  -3  -1  -2 2960.50   94.79
  -3  -1  -2 2973.90   94.59
  -3  -1  -2 3056.89   93.29
   3   1   2 3121.79   94.99
   3   1   2 2914.21   93.59
   3   1   2 3012.70   95.79
  -4  -2  -2  157.58   11.70
  -4  -2  -2  132.79   15.10
  -4  -2  -2  113.69   13.60
  -4  -2  -2  141.29   12.70
   4   2   2  112.29   11.70
   4   2   2  129.29   13.30
   4   2   2  124.99   14.30
  -5  -3  -2   66.99   12.70
  -5  -3  -2   68.99   12.10
  -5  -3  -2   48.90   11.80
  -5  -3  -2   57.59   12.20
   5   3   2   49.90   12.80
   5   3   2   62.19   13.20
   5   3   2   74.49   13.40
  -6  -4  -2    6.10   10.10
   6   4   2    6.20   10.70
  -7  -5  -2   -2.90    8.90
  -7  -5  -2   10.50   10.00
   7   5   2    5.70   10.60
   8   6   2  -17.50   10.30
   5   6  -2   20.80   13.60
   4   5  -2    7.30   10.50
   4   5  -2   14.30   10.80
  -4  -5   2   28.00    9.50
  -4  -5   2   -2.70    9.70
   3   4  -2  339.57   24.20
   3   4  -2  335.27   25.20
  -3  -4   2  370.86   27.50
  -3  -4   2  416.96   26.20
  -3  -4   2  390.66   26.70
  -3  -4   2  372.16   22.70
   2   3  -2  185.98   14.70
   2   3  -2  151.98   14.70
  -2  -3   2  150.58   12.10
  -2  -3   2  163.98   15.70
  -2  -3   2  151.98   15.70
  -2  -3   2  138.39   13.60
   1   2  -2  362.36   19.10
   1   2  -2  393.36   21.10
   1   2  -2  405.36   18.50
  -1  -2   2  381.36   19.00
  -1  -2   2  421.86   21.60
  -1  -2   2  426.76   18.20
  -1  -2   2  365.36   20.00
   0   1  -2  602.04   23.00
   0   1  -2  616.94   21.40
   0  -1   2  609.94   20.10
   0  -1   2  593.04   19.80
   0  -1   2  582.24   23.00
   0  -1   2  586.44   21.00
  -1   0  -2   -1.30    0.90
   1   0   2   -0.60    1.60
  -2  -1  -2 3977.30  119.49
  -2  -1  -2 3943.71  118.79
  -2  -1  -2 3829.82  119.29
   2   1   2 3973.60  120.09
   2   1   2 3692.13  117.69
  -3  -2  -2    4.10    5.10
  -3  -2  -2    3.40    5.80
  -3  -2  -2   -8.00    4.90
  -3  -2  -2   -0.50    5.20
   3   2   2   -3.00    3.10
   3   2   2    3.80    6.10
   3   2   2   -4.20    5.70
  -4  -3  -2   44.60   11.10
  -4  -3  -2   63.19   12.40
  -4  -3  -2   45.90   11.00
  -4  -3  -2   43.90    9.50
   4   3   2   38.40   10.00
   4   3   2   63.09   13.70
   4   3   2   56.89   12.40
  -5  -4  -2   13.00   10.20
  -5  -4  -2   30.00   10.20
  -5  -4  -2   29.60   11.10
   5   4   2   30.00   12.00
  -6  -5  -2    9.20   10.90
  -6  -5  -2   14.60   10.50
   6   5   2   21.70   12.30
  -7  -6  -2  -16.70    8.40
   7   6   2   18.10   13.70
   6   6  -2   10.70   13.40
  -6  -6   2   -2.40    7.80
  -6  -6   2  -18.50   12.00
   5   5  -2   85.79   16.60
   5   5  -2   72.59   18.00
  -5  -5   2   67.19   17.00
   4   4  -2   83.29   14.90
   4   4  -2   71.19   15.50
  -4  -4   2   79.29   16.70
  -4  -4   2   86.39   15.10
  -4  -4   2   85.19   13.10
  -4  -4   2   92.09   16.60
   3   3  -2  425.96   24.80
   3   3  -2  420.76   23.30
  -3  -3   2  392.96   24.20
  -3  -3   2  415.26   21.60
  -3  -3   2  421.66   24.00
  -3  -3   2  386.56   24.40
   2   2  -2 1858.11   61.49
   2   2  -2 1810.52   62.89
  -2  -2   2 1848.32   64.49
  -2  -2   2 1801.72   63.49
  -2  -2   2 1858.41   60.49
   0   0  -2   -0.40    0.90
   0   0  -2    0.70    1.70
   0   0  -2    1.40    1.00
   0   0   2    0.10    1.10
   0   0   2   -0.30    1.10
   0   0   2   -1.60    1.20
  -1  -1  -2   17.60    3.60
  -1  -1  -2   24.20    5.30
  -1  -1  -2   25.60    5.40
  -1  -1  -2   17.00    5.40
   1   1   2   21.90    5.40
   1   1   2   14.60    4.30
  -2  -2  -2 1865.31   64.49
  -2  -2  -2 1915.01   66.09
  -2  -2  -2 1882.41   63.39
  -2  -2  -2 1929.61   65.79
   2   2   2 1857.21   66.09
  -3  -3  -2  134.89   13.50
  -3  -3  -2  140.59   16.60
  -3  -3  -2  140.49   14.60
  -3  -3  -2  143.19   14.40
   3   3   2  174.88   16.50
   3   3   2  139.69   14.00
  -4  -4  -2    0.00    8.20
  -4  -4  -2   -3.50    8.80
  -4  -4  -2   -5.40    8.40
  -4  -4  -2   15.20    8.40
   4   4   2   17.60   10.80
  -5  -5  -2   -4.90    7.80
  -5  -5  -2   -5.60    7.60
   5   5   2    9.50    9.70
  -6  -6  -2   30.10   12.90
  -6  -6  -2   -7.70   12.70
   6   6   2   17.50   14.40
   7   6  -2   -1.00   11.50
  -7  -6   2   -8.40    9.90
  -7  -6   2    1.20   11.80
   6   5  -2   10.10   10.70
   6   5  -2   -5.10   10.00
  -6  -5   2   11.70   11.10
   5   4  -2  101.89   16.80
   5   4  -2   84.99   16.70
  -5  -4   2   97.69   16.90
  -5  -4   2  113.89   16.40
   4   3  -2   61.49   12.20
   4   3  -2   77.29   13.00
  -4  -3   2   94.09   14.30
  -4  -3   2   97.89   14.70
  -4  -3   2   91.59   12.50
  -4  -3   2   96.99   15.80
   3   2  -2 2247.48   72.39
   3   2  -2 2131.99   73.59
  -3  -2   2 2186.38   73.99
  -3  -2   2 2164.18   70.69
  -3  -2   2 2145.59   73.19
  -3  -2   2 2140.29   74.99
   2   1  -2 3421.06  110.19
   2   1  -2 3651.53  110.29
   2   1  -2 3707.53  108.69
  -2  -1   2 3585.24  109.99
  -2  -1   2 3581.14  111.29
  -2  -1   2 3544.25  110.49
  -2  -1   2 3747.12  108.19
   1   0  -2    0.50    1.10
   1   0  -2   -0.30    0.70
   1   0  -2    0.90    1.30
  -1   0   2    0.10    1.30
   0  -1  -2  592.94   20.70
   0  -1  -2  610.94   21.90
   0  -1  -2  618.44   23.70
   0   1   2  617.04   23.40
   0   1   2  566.54   20.80
   0   1   2  589.24   21.90
  -1  -2  -2    8.50    4.90
  -1  -2  -2    7.10    4.80
  -1  -2  -2   -0.20    3.70
   1   2   2    6.90    6.30
   1   2   2    9.00    5.10
  -2  -3  -2  428.76   24.80
  -2  -3  -2  450.75   24.10
  -2  -3  -2  456.55   24.70
  -2  -3  -2  477.65   25.70
  -2  -3  -2  415.66   25.10
   2   3   2  473.45   26.60
   2   3   2  385.66   23.10
  -3  -4  -2   65.79   14.30
  -3  -4  -2   99.49   17.70
  -3  -4  -2   61.49   13.40
  -3  -4  -2   62.89   14.00
  -3  -4  -2   86.49   14.70
   3   4   2   39.40   12.80
  -4  -5  -2   48.80   14.50
  -4  -5  -2   43.60   13.10
   4   5   2   46.20   15.30
  -5  -6  -2    3.50   10.20
   5   6   2   20.00   13.10
   8   6  -2    3.70   12.30
   7   5  -2   -4.10    8.50
   7   5  -2   -6.50    9.90
  -7  -5   2    1.10    9.40
   6   4  -2   14.80   11.20
   6   4  -2    4.20   10.10
  -6  -4   2   12.80    8.40
  -6  -4   2   11.50   10.70
   5   3  -2   19.00    8.60
   5   3  -2   28.60   10.10
  -5  -3   2   41.00   10.10
  -5  -3   2   18.70    8.70
  -5  -3   2   38.30   11.00
  -5  -3   2   27.70    7.70
   4   2  -2   89.79   11.50
   4   2  -2   57.99   11.80
   4   2  -2   80.29   11.50
  -4  -2   2   76.89   12.40
  -4  -2   2   54.99   10.30
  -4  -2   2   83.19   10.30
   0  -2  -2  519.55   24.60
   0  -2  -2  505.95   22.00
   0  -2  -2  529.75   23.20
   0  -2  -2  508.85   22.50
   0  -2  -2  539.65   23.60
   0   2   2  536.25   25.00
  -1  -3  -2  607.44   30.00
  -1  -3  -2  581.54   28.40
  -1  -3  -2  621.24   28.50
  -1  -3  -2  548.15   28.80
  -1  -3  -2  597.34   29.70
   1   3   2  556.94   29.90
  -2  -4  -2   -1.20    6.70
  -2  -4  -2   17.10    8.70
  -2  -4  -2    6.10    8.40
  -2  -4  -2    6.10    7.70
   2   4   2   19.30    9.60
  -3  -5  -2    4.40    8.20
  -3  -5  -2   -3.90    7.10
  -4  -6  -2    7.00   10.50
   4   6   2   -5.70   13.60
   8   5  -2   17.20   11.30
   8   5  -2    5.80    9.80
  -8  -5   2   28.40   12.80
   7   4  -2  181.08   23.90
   7   4  -2  191.48   24.60
  -7  -4   2  160.08   21.60
  -7  -4   2  146.99   15.60
   6   3  -2  166.58   17.10
   6   3  -2  163.88   16.30
  -6  -3   2  156.58   14.10
  -6  -3   2  181.28   17.10
   5   2  -2 8113.69  245.78
   5   2  -2 7341.87  244.18
   5   2  -2 8337.37  244.78
  -5  -2   2 8128.69  242.28
  -5  -2   2 8122.49  244.98
  -5  -2   2 8149.68  245.08
   2  -1  -2 3714.23  110.49
   2  -1  -2 3608.14  106.89
  -2   1   2 3611.64  107.69
  -2   1   2 3538.35  110.49
  -2   1   2 3572.64  107.09
   1  -2  -2  393.56   20.70
   1  -2  -2  372.36   17.70
   1  -2  -2  386.66   18.60
   1  -2  -2  402.96   18.50
   1  -2  -2  440.36   18.60
   1  -2  -2  408.96   20.30
   0  -3  -2   58.39   11.80
   0  -3  -2   37.50    8.30
   0  -3  -2   46.30    9.60
   0  -3  -2   42.90    9.20
   0  -3  -2   53.99    9.50
   0   3   2   48.40   11.30
  -1  -4  -2   42.10   14.30
  -1  -4  -2   64.09   13.00
  -1  -4  -2   80.59   15.10
  -1  -4  -2   59.29   12.70
  -1  -4  -2   47.60   11.20
   1   4   2   45.40   12.60
  -2  -5  -2    3.40    9.20
   2   5   2    8.10   10.60
  -3  -6  -2   36.60   13.30
  -3  -6  -2   18.90   11.50
  -3  -6  -2   33.80   13.70
   3   6   2   27.50   13.80
   9   5  -2    8.90   14.30
   9   5  -2   19.90   14.20
  -9  -5   2   16.40   12.50
  -9  -5   2    5.00   10.30
   8   4  -2   29.90   12.30
   8   4  -2    8.20   10.10
  -8  -4   2   26.70   10.60
   7   3  -2   78.79   14.90
   7   3  -2   79.59   14.60
   7   3  -2   59.59   13.70
  -7  -3   2   75.29   14.10
  -7  -3   2   73.69   12.40
  -7  -3   2   76.69   13.70
   6   2  -2 7300.07  223.98
   6   2  -2 7219.78  222.88
   6   2  -2 6801.02  222.68
  -6  -2   2 7351.46  220.48
  -6  -2   2 7400.56  222.88
  -6  -2   2 7346.17  223.18
   5   1  -2  829.72   33.50
   5   1  -2  866.71   34.00
   5   1  -2  888.71   33.70
  -5  -1   2  872.91   33.30
  -5  -1   2  860.01   33.40
  -5  -1   2  926.81   32.90
   4   0  -2  139.09    9.20
   4   0  -2  147.19    8.50
   4   0  -2  139.19    7.90
  -4   0   2  131.89    7.50
  -4   0   2  142.79    8.10
  -4   0   2  134.49    9.10
   2  -2  -2 1817.82   63.99
   2  -2  -2 1839.42   60.49
   2  -2  -2 1785.32   59.49
   2  -2  -2 1837.62   63.09
   2  -2  -2 1949.20   61.29
  -2   2   2 1854.31   60.89
   1  -3  -2  317.07   18.10
   1  -3  -2  288.47   18.50
   1  -3  -2  280.57   19.60
   1  -3  -2  298.17   18.20
   1  -3  -2  326.87   20.20
   0  -4  -2    5.10    7.00
   0  -4  -2   -1.10    6.30
   0  -4  -2   27.20   10.20
   0  -4  -2    9.90    7.70
   0  -4  -2   11.50    7.50
   0  -4  -2   11.10    8.50
  -1  -5  -2   -0.20    7.20
  -1  -5  -2    7.90    8.90
  -1  -5  -2    9.40    9.20
  -2  -6  -2   -8.80    8.00
  -2  -6  -2   -5.10    8.30
  -2  -6  -2    6.80   11.90
  10   5  -2   15.70   14.80
  10   5  -2   11.60   13.20
 -10  -5   2   14.90   12.20
 -10  -5   2    0.90    8.10
   9   4  -2   24.80   12.60
   9   4  -2   44.80   14.50
  -9  -4   2   39.60   12.90
   8   3  -2    0.40    7.60
   8   3  -2   13.10    8.70
   8   3  -2   -1.60    7.70
  -8  -3   2    0.00    7.50
  -8  -3   2    3.10    6.10
  -8  -3   2   -3.30    8.00
   7   2  -2   86.49   12.70
   7   2  -2  100.79   14.20
   7   2  -2  105.09   14.90
  -7  -2   2  122.69   13.20
  -7  -2   2   90.79   13.40
  -7  -2   2   96.39   10.70
   6   1  -2   17.90    6.70
   6   1  -2   16.50    6.60
   6   1  -2   11.00    5.80
  -6  -1   2    9.10    5.80
  -6  -1   2    7.20    5.60
  -6  -1   2   12.30    5.60
   5   0  -2  668.93   26.00
   5   0  -2  661.43   24.40
   5   0  -2  653.63   24.30
  -5   0   2  613.34   23.50
  -5   0   2  679.13   23.90
  -5   0   2  663.83   25.80
   3  -2  -2 2263.87   72.79
   3  -2  -2 2215.88   67.99
   3  -2  -2 2199.08   69.39
   3  -2  -2 2208.28   69.19
  -3   2   2 2028.70   68.19
  -3   2   2 2107.89   76.29
  -3   2   2 2092.89   69.59
   2  -3  -2  154.68   14.60
   2  -3  -2  157.88   13.00
   2  -3  -2  148.19   12.50
   2  -3  -2  178.28   12.30
   2  -3  -2  152.48   12.40
   2  -3  -2  150.58   13.80
   1  -4  -2  255.37   21.10
   1  -4  -2  267.17   19.90
   1  -4  -2  232.38   18.70
   1  -4  -2  251.57   18.20
   1  -4  -2  268.57   19.70
   1  -4  -2  267.57   20.70
   0  -5  -2   60.99   12.60
   0  -5  -2   62.19   14.70
   0  -5  -2   42.00   11.80
  -1  -6  -2   15.70   10.60
  -1  -6  -2   12.40   11.60
  -1  -6  -2   18.00   10.70
  11   5  -2   24.40   15.70
  11   5  -2   34.70   15.20
 -11  -5   2   -2.40   11.50
 -11  -5   2   -0.10   10.20
  10   4  -2   22.80   12.80
  10   4  -2   16.60   11.50
 -10  -4   2    1.90    7.50
   9   3  -2   84.09   16.40
   9   3  -2  106.79   18.40
  -9  -3   2   72.49   12.90
  -9  -3   2   51.49   13.40
   8   2  -2  422.96   26.00
   8   2  -2  501.95   28.00
   8   2  -2  491.75   28.00
  -8  -2   2  477.55   26.60
  -8  -2   2  496.15   25.60
  -8  -2   2  519.05   27.00
   7   1  -2 1477.75   53.89
   7   1  -2 1384.06   52.59
   7   1  -2 1386.26   52.69
  -7  -1   2 1499.75   52.29
  -7  -1   2 1475.15   52.39
  -7  -1   2 1500.15   52.69
   6   0  -2 1540.35   52.19
   6   0  -2 1575.54   54.29
   6   0  -2 1564.94   52.49
  -6   0   2 1568.34   51.29
  -6   0   2 1666.13   52.19
  -6   0   2 1594.04   54.29
   5  -1  -2  947.01   30.40
   5  -1  -2  878.41   29.10
   5  -1  -2  897.11   34.00
  -5   1   2  860.01   36.90
  -5   1   2  917.91   31.10
  -5   1   2  913.31   28.90
   4  -2  -2   73.29    6.00
   4  -2  -2   76.09   10.70
   4  -2  -2   74.29    6.90
  -4   2   2   72.09   11.20
  -4   2   2   72.29    8.20
  -4   2   2   59.39    6.50
   3  -3  -2  425.26   23.10
   3  -3  -2  410.16   19.40
   3  -3  -2  387.16   20.40
   3  -3  -2  404.36   23.70
   3  -3  -2  414.76   21.00
  -3   3   2  359.96   21.10
   2  -4  -2  342.97   22.30
   2  -4  -2  363.46   21.40
   2  -4  -2  353.06   24.60
   2  -4  -2  357.16   23.90
   2  -4  -2  366.56   22.70
   2  -4  -2  320.37   21.50
   1  -5  -2    5.90    6.90
   1  -5  -2   11.00    8.10
   1  -5  -2  -12.70    6.80
   1  -5  -2    0.20    6.90
   0  -6  -2   34.90   13.10
   0  -6  -2   45.60   12.00
   0  -6  -2   17.00    8.70
  12   5  -2    1.90   11.20
  11   4  -2   26.10   11.90
  11   4  -2   43.40   14.90
 -11  -4   2    0.30    9.80
  10   3  -2  141.89   24.80
  10   3  -2  115.19   19.20
 -10  -3   2  136.09   19.90
   9   2  -2  117.89   16.80
   9   2  -2  133.09   17.90
   9   2  -2  127.29   16.70
  -9  -2   2  127.69   16.00
  -9  -2   2  127.29   16.20
   8   1  -2  391.66   21.60
   8   1  -2  390.16   22.60
   8   1  -2  347.97   20.80
  -8  -1   2  382.86   20.50
  -8  -1   2  406.26   20.70
  -8  -1   2  362.96   20.40
   7   0  -2  341.47   18.40
   7   0  -2  314.17   17.90
   7   0  -2  292.67   15.80
  -7   0   2  319.77   15.10
  -7   0   2  314.97   15.60
  -7   0   2  326.47   17.80
   6  -1  -2   13.60    6.30
   6  -1  -2   10.20    3.40
   6  -1  -2   15.20    4.20
  -6   1   2   17.90    4.90
  -6   1   2   14.90    2.90
  -6   1   2   13.10    5.30
   5  -2  -2 8252.97  237.88
  -5   2   2 7906.51  239.68
  -5   2   2 8095.59  244.48
  -5   2   2 7805.52  236.28
   4  -3  -2   89.69    9.20
   4  -3  -2   91.49   14.50
   4  -3  -2   95.69   13.30
   4  -3  -2   73.69    8.00
   4  -3  -2  104.39   13.70
  -4   3   2  100.39   12.80
  -4   3   2   85.19   13.30
   3  -4  -2  413.86   22.10
   3  -4  -2  401.56   25.20
   3  -4  -2  360.66   22.70
   3  -4  -2  357.86   25.50
   3  -4  -2  379.56   23.00
   3  -4  -2  368.96   23.00
   2  -5  -2   72.09   14.60
   2  -5  -2   52.39   11.80
   2  -5  -2   50.69   12.70
   2  -5  -2   26.40   11.50
   2  -5  -2   60.29   12.50
   1  -6  -2   -4.00    9.80
   1  -6  -2   15.50    8.80
   1  -6  -2   20.00   10.30
  12   4  -2   22.50   13.40
  12   4  -2    5.10   11.60
 -12  -4   2   13.70   11.30
  11   3  -2    3.80    9.10
  11   3  -2   12.70    8.90
 -11  -3   2    1.10    5.90
  10   2  -2    9.60    8.30
  10   2  -2    7.30    7.60
  10   2  -2    8.70    6.80
 -10  -2   2    7.50    7.10
 -10  -2   2   16.60    9.00
 -10  -2   2    5.70    8.20
   9   1  -2   17.80    8.40
   9   1  -2   19.60    6.70
   9   1  -2   20.80    7.70
  -9  -1   2   29.40    8.30
  -9  -1   2   35.30    9.20
  -9  -1   2   13.10    6.70
   8   0  -2  563.84   24.60
   8   0  -2  595.94   27.60
   8   0  -2  542.55   25.00
  -8   0   2  611.64   24.90
  -8   0   2  598.24   23.50
  -8   0   2  549.95   26.70
   7  -1  -2 1443.26   52.49
   7  -1  -2 1420.76   46.50
   7  -1  -2 1471.45   48.50
  -7   1   2 1497.45   45.30
  -7   1   2 1463.45   49.10
  -7   1   2 1428.96   52.99
   6  -2  -2 7604.34  219.18
   6  -2  -2 7567.84  215.68
   6  -2  -2 7350.76  224.58
  -6   2   2 7308.27  221.38
  -6   2   2 6972.20  216.58
  -6   2   2 7328.17  226.28
   5  -3  -2   31.50    8.80
   5  -3  -2   24.10    6.50
   5  -3  -2   23.20    6.40
   5  -3  -2   26.70    5.40
  -5   3   2   28.90    8.10
  -5   3   2   30.80    9.60
   4  -4  -2   92.09   14.50
   4  -4  -2   93.89   15.00
   4  -4  -2   87.29   11.50
   4  -4  -2   86.59   12.70
   4  -4  -2   86.39   12.90
  -4   4   2   82.39   14.10
   3  -5  -2    6.80    6.20
   3  -5  -2    2.80    6.60
   3  -5  -2    6.80    8.50
   3  -5  -2   -0.40    7.80
   3  -5  -2   20.70    9.30
   2  -6  -2   30.90   11.90
   2  -6  -2   16.70    8.90
   2  -6  -2   14.30   12.60
  13   4  -2   -2.60   11.40
  13   4  -2    1.20    9.70
 -13  -4   2   -3.60   10.80
  12   3  -2   34.90   12.40
  12   3  -2    7.50   11.60
 -12  -3   2    9.00   10.90
  11   2  -2  128.49   17.70
  11   2  -2  165.48   22.10
 -11  -2   2  137.49   18.00
 -11  -2   2  147.49   16.00
  10   1  -2   83.79   13.70
  10   1  -2   81.49   12.90
  10   1  -2  114.79   15.60
 -10  -1   2  101.89   14.80
 -10  -1   2  103.99   11.80
 -10  -1   2  124.99   14.20
   9   0  -2   54.49    9.50
   9   0  -2   41.30    8.20
   9   0  -2   40.50    9.70
  -9   0   2   42.70    9.40
  -9   0   2   53.89    8.70
   8  -1  -2  357.56   17.30
   8  -1  -2  374.66   15.90
   8  -1  -2  370.06   21.10
  -8   1   2  384.76   18.10
  -8   1   2  381.16   14.30
  -8   1   2  363.66   21.60
   7  -2  -2   86.49    5.40
   7  -2  -2  101.49   13.30
  -7   2   2   80.69    6.00
  -7   2   2   97.49   14.10
  -7   2   2   92.89   10.90
   6  -3  -2  158.38    9.30
   6  -3  -2  146.29   11.20
   6  -3  -2  162.58   14.70
   6  -3  -2  156.08   10.70
  -6   3   2  136.99   13.00
  -6   3   2  143.89   15.00
   5  -4  -2   85.89   15.60
   5  -4  -2   86.09   12.30
   5  -4  -2  113.69   13.70
   5  -4  -2   78.79   13.60
   5  -4  -2   96.29   11.40
  -5   4   2  105.69   14.80
   4  -5  -2    5.70    8.20
   4  -5  -2   -3.30    7.40
   4  -5  -2    5.60    7.00
   4  -5  -2    5.40    5.80
   4  -5  -2   -3.30    7.20
   3  -6  -2  -10.30    6.60
   3  -6  -2   -1.80    7.10
   3  -6  -2   -7.70    7.50
  14   4  -2   17.10   11.80
  14   4  -2   30.60   12.50
 -14  -4   2   -7.00   12.90
  13   3  -2   83.09   18.00
  13   3  -2   47.00   14.70
 -13  -3   2   63.49   14.90
  12   2  -2    6.20    9.40
  12   2  -2    2.30    7.70
 -12  -2   2   -2.00    5.70
  11   1  -2   13.00    7.70
  11   1  -2   20.00    8.60
  11   1  -2   10.00    7.20
 -11  -1   2   17.60    8.40
 -11  -1   2   25.80    7.90
 -11  -1   2    9.50    8.80
  10   0  -2   14.40    8.00
  10   0  -2    8.70    5.20
  10   0  -2   10.20    5.90
 -10   0   2   15.20    6.10
 -10   0   2    7.60    6.90
 -10   0   2   11.10    5.40
   9  -1  -2   23.20    8.00
   9  -1  -2   24.00    5.20
   9  -1  -2   20.70    5.70
  -9   1   2   17.40    7.10
  -9   1   2   27.10    7.60
  -9   1   2   30.30    4.30
   8  -2  -2  523.55   21.50
   8  -2  -2  487.75   17.20
   8  -2  -2  480.65   25.80
  -8   2   2  488.75   23.50
  -8   2   2  515.65   28.00
  -8   2   2  476.15   17.30
   7  -3  -2   61.79    5.50
   7  -3  -2   72.69    8.20
   7  -3  -2   71.49   12.90
   7  -3  -2   76.89    9.80
  -7   3   2   76.59   14.10
   6  -4  -2   22.20   10.40
   6  -4  -2   17.30    5.90
   6  -4  -2   11.80    7.40
   6  -4  -2    5.90    5.90
   6  -4  -2    9.60    5.90
  -6   4   2   16.30    8.20
   5  -5  -2  111.19   19.80
   5  -5  -2   53.29   11.50
   5  -5  -2   98.09   13.50
   5  -5  -2   69.99   13.60
   5  -5  -2   64.09   12.20
   4  -6  -2    9.10    8.20
   4  -6  -2    3.60    7.90
   4  -6  -2   -9.50    7.50
  14   3  -2   -9.20    9.10
  14   3  -2   20.30   14.10
 -14  -3   2    4.50    9.40
  13   2  -2   35.90   13.90
 -13  -2   2    8.70    9.20
  12   1  -2    3.40    7.40
  12   1  -2   -5.70    7.90
  12   1  -2    5.80    7.50
 -12  -1   2    4.20    7.40
 -12  -1   2   -1.20    6.90
  11   0  -2  333.97   23.60
  11   0  -2  344.37   21.50
  11   0  -2  363.56   20.60
 -11   0   2  400.06   21.60
 -11   0   2  338.77   23.00
 -11   0   2  356.66   18.40
  10  -1  -2  101.79   14.70
  10  -1  -2   96.79    9.70
  10  -1  -2  105.49    8.60
 -10   1   2  105.89    6.80
 -10   1   2  105.19   10.40
 -10   1   2  104.29   15.20
   9  -2  -2  127.59   14.30
   9  -2  -2  134.69   10.40
   9  -2  -2  115.39    5.80
  -9   2   2  134.49   18.20
  -9   2   2  113.99    5.70
  -9   2   2  117.29   11.70
   8  -3  -2    7.70    4.70
   8  -3  -2    3.00    2.20
   8  -3  -2    4.40    5.60
   8  -3  -2    4.60    3.40
  -8   3   2   10.10    8.50
  -8   3   2    1.90    6.20
   7  -4  -2  130.09   22.80
   7  -4  -2  166.68   10.60
   7  -4  -2  151.68   13.50
   7  -4  -2  171.58   17.20
   7  -4  -2  130.59   12.10
  -7   4   2  142.19   15.60
  -7   4   2  149.09   22.70
   6  -5  -2   13.30    8.10
   6  -5  -2    4.90    8.40
   6  -5  -2    7.10    5.70
   6  -5  -2   -2.60    9.10
   6  -5  -2    1.50    6.40
   5  -6  -2   11.50    9.70
   5  -6  -2   -3.50    6.10
   5  -6  -2   13.50    9.20
  15   3  -2   30.20   13.40
  15   3  -2   15.00   11.40
 -15  -3   2   -3.90    8.40
 -15  -3   2   -0.40    9.60
  14   2  -2    9.80   10.40
  14   2  -2    6.60   10.00
 -14  -2   2   10.90    9.40
  13   1  -2    2.70    6.80
  13   1  -2   19.60   10.30
 -13  -1   2    5.70    7.70
  12   0  -2   15.90    8.50
  12   0  -2   -1.90    8.30
  12   0  -2   -0.70    6.10
 -12   0   2   11.30    7.10
 -12   0   2    4.10    4.40
  11  -1  -2   20.30    7.10
  11  -1  -2   16.70    5.70
  11  -1  -2   25.00   10.00
 -11   1   2    4.20    6.20
 -11   1   2   20.20    4.00
 -11   1   2   15.60    7.70
  10  -2  -2   15.60    5.30
  10  -2  -2    6.40    8.60
 -10   2   2   12.50    6.70
 -10   2   2    9.30    8.30
   9  -3  -2   79.39   10.30
   9  -3  -2   77.09   14.50
  -9   3   2   58.19   11.50
  -9   3   2   63.69   13.40
   8  -4  -2   15.40    6.90
   8  -4  -2    8.60    9.00
   8  -4  -2    9.20    3.90
   8  -4  -2   25.40    6.20
  -8   4   2   24.50    9.20
   7  -5  -2   10.90    5.80
   7  -5  -2   15.80    9.00
   7  -5  -2   26.00    8.00
   7  -5  -2   10.80    7.10
   7  -5  -2    9.50    7.20
  -7   5   2    8.30    8.30
   6  -6  -2   -7.90    8.00
   6  -6  -2   -0.70    6.90
   6  -6  -2   16.10   10.10
  16   3  -2   42.10   14.00
 -16  -3   2    9.50   12.30
  15   2  -2    4.60   10.50
  15   2  -2   -6.90    7.90
 -15  -2   2   17.80    9.60
  14   1  -2    2.80    7.40
  14   1  -2    9.40   10.20
 -14  -1   2   14.20    7.80
 -14  -1   2   12.20    9.80
  13   0  -2  388.06   27.50
  13   0  -2  299.97   22.60
  13   0  -2  382.96   22.70
 -13   0   2  352.16   19.20
 -13   0   2  411.16   24.10
  12  -1  -2    5.50    5.50
  12  -1  -2    1.10    9.00
  12  -1  -2    3.50    4.90
 -12   1   2   -4.30    5.40
 -12   1   2    2.50    2.80
  11  -2  -2  145.89   19.20
  11  -2  -2  137.39   12.40
 -11   2   2  126.79   13.60
  10  -3  -2  134.89   18.90
  10  -3  -2   91.59   10.50
 -10   3   2  151.48   15.50
   9  -4  -2   43.30    5.20
   9  -4  -2   33.90    8.70
   9  -4  -2   26.50    9.60
   9  -4  -2   45.50    4.20
  -9   4   2   49.40   12.10
   8  -5  -2   17.10    9.20
   8  -5  -2   13.40    9.00
   8  -5  -2   19.80    6.00
  -8   5   2    6.40    9.20
   7  -6  -2    3.90    9.20
   7  -6  -2   -7.60    9.00
   7  -6  -2    0.60    6.10
  16   2  -2   20.60   13.50
  16   2  -2   22.50   11.80
 -16  -2   2    9.10   12.00
 -16  -2   2   10.70   11.10
  15   1  -2   20.80   10.60
  15   1  -2    5.80   10.50
 -15  -1   2   18.60   10.70
 -15  -1   2   31.70   11.80
  14   0  -2  167.18   16.20
  14   0  -2  148.79   21.90
 -14   0   2  152.88   12.90
  13  -1  -2   11.60    5.50
  13  -1  -2    5.30    8.10
  13  -1  -2    6.20    6.10
 -13   1   2    5.00    3.00
 -13   1   2    8.30    7.50
  12  -2  -2    1.70    6.90
  12  -2  -2   14.40   11.50
 -12   2   2    4.30    5.90
  11  -3  -2   -0.50    5.40
  11  -3  -2   -5.20    8.30
 -11   3   2    1.60    8.10
  10  -4  -2   19.20   10.50
 -10   4   2   30.40   10.30
   9  -5  -2   12.20    7.10
   9  -5  -2    1.50    3.40
   9  -5  -2   -6.50    8.10
   9  -5  -2    7.50    4.70
  -9   5   2   10.20   11.60
   8  -6  -2   13.50    9.60
   8  -6  -2   14.30   10.80
   8  -6  -2   -0.50    6.90
 -17  -2   2    4.10   11.60
 -17  -2   2   -5.60   12.50
  16   1  -2   49.99   13.30
  16   1  -2   31.10   11.30
 -16  -1   2   43.60   12.90
 -16  -1   2    3.00    9.30
  15   0  -2  511.95   34.50
  15   0  -2  460.55   26.70
 -15   0   2  492.85   23.80
 -15   0   2  535.75   31.00
  14  -1  -2    9.90    8.20
 -14   1   2    4.50    6.80
 -14   1   2    4.30    3.40
 -14   1   2   12.30    5.30
  13  -2  -2   17.30    8.60
  13  -2  -2   18.50   10.80
 -13   2   2   17.50    8.10
  12  -3  -2   12.50    8.00
  12  -3  -2   -3.80    8.80
 -12   3   2   27.30    9.50
  11  -4  -2   29.30    8.40
  11  -4  -2   13.50   10.90
 -11   4   2   23.50   10.40
  10  -5  -2   -8.90    9.90
 -10   5   2    4.80   11.00
   9  -6  -2   -8.40    9.30
   9  -6  -2   14.70   11.50
  17   1  -2  186.18   32.30
 -17  -1   2  243.78   22.70
 -16   0   2   10.30   10.70
 -16   0   2    7.20    8.50
 -16   0   2    2.00    6.00
  15  -1  -2    8.50   10.30
 -15   1   2    8.30    4.70
 -15   1   2    9.10    3.60
 -15   1   2    9.80    8.90
  14  -2  -2   -4.90    7.30
 -14   2   2   17.60    8.50
  13  -3  -2   64.49   11.90
  13  -3  -2   68.89   15.80
 -13   3   2   66.09   13.70
  12  -4  -2   24.20   12.00
  12  -4  -2  -10.80    6.70
 -12   4   2   -6.80    8.30
  11  -5  -2  -13.80   10.30
 -11   5   2  -17.30   11.10
  17   0  -2   13.50   11.70
 -17   0   2   -1.20    7.90
 -17   0   2   -5.30    9.50
  16  -1  -2   33.10   13.30
 -16   1   2   24.10    4.80
 -16   1   2   28.80   11.20
 -16   1   2   21.80    4.60
  15  -2  -2   19.30   11.00
 -15   2   2   12.10    8.80
  14  -3  -2   -5.20    9.50
 -14   3   2    4.00    9.20
  13  -4  -2   10.90   11.40
 -13   4   2    9.80   10.90
  12  -5  -2   -6.30   11.90
 -12   5   2   -1.50   11.10
 -18   0   2   16.70   11.80
  17  -1  -2  215.28   31.80
 -17   1   2  264.27   22.50
  16  -2  -2    2.30    8.30
 -16   2   2   23.00   11.60
  15  -3  -2    7.60    9.20
 -15   3   2   16.20   10.20
  14  -4  -2    0.90   10.50
 -14   4   2   11.00   11.20
 -17   2   2    9.40   10.30
 -16   3   2   -3.40   11.30
 -14   4  -3   11.60   13.60
  14  -4   3   24.00   10.90
 -15   3  -3   14.60   11.50
  15  -3   3   19.90   10.40
  16  -2   3   16.70   11.00
 -17   1  -3   27.70   11.80
 -13   4  -3   -6.80    9.00
  13  -4   3    7.20    8.50
 -14   3  -3   18.00    9.10
  14  -3   3   25.20    9.20
 -15   2  -3   10.70    9.40
 -16   1  -3   35.10   13.10
  16  -1   3   20.40   10.60
 -17   0  -3   -4.20   10.50
 -11   5  -3   25.10   14.30
  11  -5   3   28.30   12.20
 -12   4  -3   41.50   12.80
  12  -4   3   21.60   10.90
 -13   3  -3   34.80   12.70
  13  -3   3   34.30   11.10
 -14   2  -3    6.50    9.20
  14  -2   3   10.70    9.10
 -15   1  -3    8.20    9.70
  15  -1   3   16.80    9.70
 -16   0  -3  -18.30    6.70
  16   0   3   11.70   12.50
 -10   5  -3   50.49   15.10
  10  -5   3   23.10   11.90
 -11   4  -3    8.20   10.00
  11  -4   3   28.60   12.10
 -12   3  -3   11.50   11.10
  12  -3   3   25.90    9.50
 -13   2  -3   25.90   12.00
  13  -2   3    6.50    9.40
 -14   1  -3   29.30   12.00
  14  -1   3   26.20   11.00
 -15   0  -3   -0.30    6.60
 -15   0  -3   -2.10    7.30
 -15   0  -3   -3.70    6.00
  15   0   3   31.80   12.90
 -16  -1  -3   10.30   10.10
 -16  -1  -3   24.50   11.40
  16   1   3  -15.60   10.10
  -8   6  -3    8.00   14.80
   8  -6   3   12.70   10.60
  -9   5  -3  164.18   24.50
   9  -5   3  151.38   19.90
 -10   4  -3   38.60   14.10
  10  -4   3   20.30    9.30
  11  -3   3    3.00    7.30
 -12   2  -3    0.90   11.40
  12  -2   3    5.20    8.40
 -13   1  -3  362.46   26.30
  13  -1   3  392.16   28.30
 -14   0  -3    3.40    8.00
 -14   0  -3   -2.20    5.20
 -14   0  -3    4.20    5.60
  14   0   3    3.60   10.60
 -15  -1  -3   12.70   10.10
 -15  -1  -3   -1.90    8.90
 -15  -1  -3   -4.50    9.30
 -16  -2  -3  -17.70   11.40
  -7   6  -3   16.20   13.30
   7  -6   3   17.10   10.40
  -8   5  -3   -1.60   10.10
   8  -5   3   -5.60    7.90
   9  -4   3   58.09   12.50
 -10   3  -3   -1.90    8.60
  10  -3   3    9.50    8.30
 -11   2  -3  135.49   18.60
  11  -2   3  144.99   19.10
 -12   1  -3  523.65   31.80
  12  -1   3  605.14   34.10
 -13   0  -3   -3.90    5.40
 -13   0  -3   12.20    9.60
  13   0   3   -4.80    8.40
 -14  -1  -3   30.80   11.00
 -14  -1  -3    7.90    8.40
 -14  -1  -3   12.30    9.00
  14   1   3   20.80   11.30
 -15  -2  -3   -1.90   10.40
 -15  -2  -3   -3.40   10.20
  15   2   3   31.10   15.50
  -6   6  -3   29.00   14.50
   6  -6   3   12.00    7.40
   6  -6   3    4.90    9.10
  -7   5  -3   20.10   13.60
   7  -5   3   18.60    8.20
  -8   4  -3   15.10   12.20
  -8   4  -3   25.30    9.00
   8  -4   3   20.40    8.40
  -9   3  -3   35.90   10.50
  -9   3  -3   25.40   10.10
   9  -3   3   29.40    9.20
   9  -3   3   40.90   11.30
 -10   2  -3  429.66   26.90
 -10   2  -3  434.76   26.20
  10  -2   3  425.76   26.20
  10  -2   3  394.56   23.10
 -11   1  -3  138.49   15.80
  11  -1   3  144.09   14.60
  11  -1   3  125.99   17.80
 -12   0  -3    4.20    5.30
 -12   0  -3   -2.20    4.70
  12   0   3   -3.80    7.20
 -13  -1  -3  369.36   24.40
 -13  -1  -3  483.45   29.40
  13   1   3  440.46   32.80
 -14  -2  -3   -2.60    9.70
 -14  -2  -3    5.40    8.90
  14   2   3    6.30   12.30
  -5   6  -3   40.20   13.60
   5  -6   3   -9.20    8.80
   5  -6   3   -6.60    8.30
   5  -6   3  -15.00    6.00
  -6   5  -3   35.50   14.80
   6  -5   3  -10.20    5.60
   6  -5   3    1.80    9.90
   6  -5   3    3.40    4.40
  -7   4  -3  219.68   21.80
  -7   4  -3  237.08   20.70
   7  -4   3  239.98    8.90
   7  -4   3  237.08    8.90
   7  -4   3  237.48   18.30
   7  -4   3  238.38   19.20
  -8   3  -3   13.10    8.30
  -8   3  -3   16.40    9.30
   8  -3   3   21.20    8.80
   8  -3   3   11.40    7.30
  -9   2  -3    2.70    7.30
   9  -2   3   12.90    7.70
   9  -2   3   15.00    8.30
 -10   1  -3  624.74   31.20
 -10   1  -3  573.34   18.30
 -10   1  -3  551.24   30.00
  10  -1   3  616.24   31.80
  10  -1   3  597.24   28.90
 -11   0  -3   -4.50    5.00
 -11   0  -3    2.40    7.30
 -11   0  -3   -1.80    4.70
  11   0   3    1.30    6.90
  11   0   3   -0.90    6.80
 -12  -1  -3  647.44   33.70
 -12  -1  -3  556.04   30.10
 -12  -1  -3  553.04   29.80
  12   1   3  557.54   36.70
 -13  -2  -3   31.10   12.90
 -13  -2  -3    2.60    8.40
  13   2   3   29.70   13.60
 -14  -3  -3   -1.80    9.40
 -14  -3  -3    8.60   12.70
  14   3   3   22.90   13.30
   4  -6   3   25.80    8.70
   4  -6   3    5.10    9.80
   4  -6   3   14.50    9.40
  -5   5  -3   -5.80    8.40
   5  -5   3   15.00    6.80
   5  -5   3   24.00   11.00
   5  -5   3   -1.20    6.30
   5  -5   3    5.50    5.70
  -6   4  -3  143.49   18.00
  -6   4  -3   84.19   16.60
   6  -4   3   93.89    8.30
   6  -4   3  126.89   13.80
   6  -4   3  141.09   14.00
   6  -4   3  114.89    8.30
   6  -4   3  149.39   19.40
  -7   3  -3   28.40    9.40
  -7   3  -3   13.30    8.20
   7  -3   3   32.50    9.10
   7  -3   3   25.70    8.70
  -8   2  -3 1975.10   72.29
  -8   2  -3 1964.80   73.69
   8  -2   3 2030.00   71.79
   8  -2   3 2150.78   71.09
  -9   1  -3   34.60    2.40
  -9   1  -3   55.69   10.20
  -9   1  -3   38.30    2.70
  -9   1  -3   43.70   10.00
   9  -1   3   61.99   11.70
   9  -1   3   58.19   10.20
 -10   0  -3    4.50    7.60
 -10   0  -3   -5.30    4.10
 -10   0  -3   -0.90    6.50
  10   0   3    2.90    6.10
  10   0   3   -2.30    5.20
 -11  -1  -3  159.28   18.50
 -11  -1  -3  133.99   16.40
 -11  -1  -3  146.09   14.70
 -12  -2  -3   13.00    9.30
 -12  -2  -3    3.70    7.80
  12   2   3    5.30   11.30
 -13  -3  -3    9.20   13.20
 -13  -3  -3   29.60   12.90
  13   3   3   39.90   14.80
   3  -6   3   51.19   14.60
   3  -6   3   58.29   13.10
  -4   5  -3   88.49   18.70
   4  -5   3   56.49   10.50
   4  -5   3   60.19   10.80
   4  -5   3   76.59   13.30
   4  -5   3   40.70   12.20
  -5   4  -3   63.59   15.10
   5  -4   3   61.69   11.80
   5  -4   3   46.00    7.90
   5  -4   3   54.19   10.90
   5  -4   3   49.99   12.30
  -6   3  -3  244.58   20.10
  -6   3  -3  303.57   20.20
   6  -3   3  277.67    9.90
   6  -3   3  313.47   18.50
   6  -3   3  276.67   18.80
   6  -3   3  280.57    9.80
  -7   2  -3    6.10    5.80
  -7   2  -3    7.00    6.60
   7  -2   3    6.50    5.10
   7  -2   3    8.60    5.10
  -8   1  -3  626.64   28.90
  -8   1  -3  576.94   18.30
  -8   1  -3  554.94   27.50
   8  -1   3  605.24   27.00
   8  -1   3  618.04   28.90
  -9   0  -3    2.90    4.60
  -9   0  -3    3.20    4.70
  -9   0  -3   -1.00    5.50
  -9   0  -3   10.00    7.70
   9   0   3    3.10    4.10
   9   0   3    0.40    6.00
 -10  -1  -3  636.64   31.50
 -10  -1  -3  648.34   30.60
 -10  -1  -3  592.74   32.20
 -10  -1  -3  643.74   30.20
  10   1   3  600.24   34.90
  10   1   3  554.24   30.80
 -11  -2  -3  127.99   18.10
 -11  -2  -3  123.49   18.30
 -11  -2  -3  173.08   21.30
  11   2   3  141.59   23.00
 -12  -3  -3   18.80   10.20
 -12  -3  -3   -4.50    8.70
  12   3   3   18.20   12.40
 -13  -4  -3    0.80   12.40
  13   4   3   22.80   14.10
   2  -6   3  -10.20   11.20
   2  -6   3   42.40   11.30
   2  -6   3   17.00   10.30
  -3   5  -3   68.59   16.70
   3  -5   3   55.29   14.30
   3  -5   3   49.90   11.40
   3  -5   3   59.89   12.00
   3  -5   3   47.00   11.00
  -4   4  -3  -11.10    8.10
   4  -4   3    5.50    4.70
   4  -4   3    3.60    5.80
   4  -4   3   14.30    7.60
   4  -4   3   -1.50    6.20
   4  -4   3   16.80    6.30
  -5   3  -3   28.00    9.90
  -5   3  -3   22.40    7.60
   5  -3   3   25.60    4.30
   5  -3   3   41.40    8.00
   5  -3   3   29.60    8.60
   5  -3   3   35.20    5.20
  -6   2  -3   26.80    8.10
  -6   2  -3   19.40    6.80
   6  -2   3   35.70    7.80
   6  -2   3   33.20    7.60
  -7   1  -3  497.55   24.30
  -7   1  -3  488.25   23.20
   7  -1   3  459.15   22.00
   7  -1   3  498.35   24.00
  -8   0  -3    1.30    5.50
  -8   0  -3   -3.90    4.00
  -8   0  -3   -2.10    3.40
  -8   0  -3    0.30    4.10
   8   0   3    0.80    5.10
   8   0   3   -0.80    4.90
  -9  -1  -3   42.60   10.00
  -9  -1  -3   48.10   10.00
  -9  -1  -3   44.80   10.50
  -9  -1  -3   53.39   10.90
   9   1   3   68.59   12.00
   9   1   3   62.09   12.90
 -10  -2  -3  417.66   27.10
 -10  -2  -3  443.96   29.40
 -10  -2  -3  381.26   27.10
 -11  -3  -3   13.60    9.40
 -11  -3  -3  -11.50    6.10
  11   3   3   -7.90    9.60
 -12  -4  -3   28.60   11.80
  12   4   3   51.09   17.90
   1  -6   3   -9.60   11.20
   1  -6   3    5.20    8.80
   1  -6   3   -4.80    7.40
  -2   5  -3   27.00   13.00
   2  -5   3   34.70   12.70
   2  -5   3   31.40    9.80
   2  -5   3   29.10    9.30
   2  -5   3   27.30    9.90
   2  -5   3   25.20   10.20
  -3   4  -3    9.20    9.00
   3  -4   3    9.00    6.40
   3  -4   3   10.40    6.90
   3  -4   3   13.00    5.80
   3  -4   3   22.10    7.40
   3  -4   3   13.60    8.90
  -4   3  -3  127.59   12.00
  -4   3  -3  126.79   14.50
   4  -3   3  118.89    8.80
   4  -3   3  122.29    9.10
   4  -3   3  126.89   10.60
   4  -3   3  123.39   12.70
  -5   2  -3  111.69   13.80
  -5   2  -3  116.59   10.40
   5  -2   3  101.59    9.90
   5  -2   3   96.39    9.00
  -6   1  -3  593.44   25.80
  -6   1  -3  575.84   30.00
   6  -1   3  611.14   25.30
   6  -1   3  616.54   26.20
  -7   0  -3   -2.30    4.90
  -7   0  -3   -0.70    3.80
  -7   0  -3    5.10    3.00
  -7   0  -3    4.10    5.30
   7   0   3   -4.30    4.20
   7   0   3   -8.80    3.80
  -8  -1  -3  580.14   28.80
  -8  -1  -3  587.04   27.80
  -8  -1  -3  655.43   28.80
  -8  -1  -3  546.85   27.60
   8   1   3  556.44   30.70
   8   1   3  564.84   28.40
  -9  -2  -3   16.50    9.00
  -9  -2  -3   21.60    9.20
  -9  -2  -3    1.40    5.70
   9   2   3    4.70    7.30
   9   2   3   10.30    8.30
 -10  -3  -3    4.00    6.30
 -10  -3  -3    9.10   11.30
  10   3   3   -1.90    9.40
 -11  -4  -3   10.90   11.20
 -11  -4  -3   19.40   11.30
  11   4   3   38.80   14.50
   0  -6   3    2.20    9.40
   0  -6   3    2.10    8.90
   0  -6   3   -3.10   10.10
   1  -5   3    4.40    9.20
   1  -5   3   -8.80    7.60
   1  -5   3    9.00    7.40
   1  -5   3   10.40    7.60
   1  -5   3  -20.60    7.00
  -2   4  -3  -11.80    7.10
  -2   4  -3   -3.00    5.40
   2  -4   3   -4.70    4.60
   2  -4   3   -5.70    4.50
   2  -4   3   10.00    8.80
   2  -4   3   -1.40    5.50
   2  -4   3   -1.60    5.50
  -3   3  -3   91.59   14.00
  -3   3  -3   83.39    9.00
   3  -3   3   99.19    9.10
   3  -3   3   75.19   11.80
   3  -3   3   78.59   11.30
   3  -3   3   78.89    7.80
  -4   2  -3    1.50    3.90
  -4   2  -3   -1.50    5.60
  -4   2  -3   -0.60    2.10
   4  -2   3   -2.60    3.00
   4  -2   3   -2.80    1.40
   4  -2   3   -0.40    3.20
  -5   1  -3   87.99   11.00
  -5   1  -3   73.49   10.00
   5  -1   3   64.69    8.80
   5  -1   3   72.79    7.90
  -6   0  -3    1.30    4.90
  -6   0  -3    0.60    3.30
  -6   0  -3   -2.00    3.30
   6   0   3    3.90    3.70
   6   0   3   -5.60    3.40
  -7  -1  -3  462.45   23.30
  -7  -1  -3  460.85   23.70
  -7  -1  -3  536.25   24.30
  -7  -1  -3  453.85   24.20
   7   1   3  493.05   24.50
   7   1   3  481.55   26.80
  -8  -2  -3 2099.49   75.89
  -8  -2  -3 1987.20   74.39
  -8  -2  -3 2043.70   74.79
  -8  -2  -3 2127.59   73.59
   8   2   3 2014.60   78.59
   8   2   3 1902.71   74.49
  -9  -3  -3   38.40   10.30
  -9  -3  -3   24.80   13.60
   9   3   3   40.80   14.60
 -10  -4  -3   16.50    9.40
 -10  -4  -3   -1.60   11.70
  10   4   3   24.50   13.90
  11   5   3    8.20   11.80
  -1  -6   3   -3.80    8.10
  -1  -6   3   11.80    9.80
  -1  -6   3   -6.60    9.30
   0   5  -3   10.20   11.10
   0  -5   3    0.40    8.30
   0  -5   3  -11.20    8.70
   0  -5   3   -4.60    6.40
   0  -5   3    4.60    7.40
   0  -5   3   11.70   10.40
  -1   4  -3   34.50    9.50
  -1   4  -3   24.70   10.50
   1  -4   3   32.70   12.70
   1  -4   3   22.80    8.10
   1  -4   3   38.50    9.10
   1  -4   3   43.10    9.20
  -2   3  -3  136.79   14.70
  -2   3  -3  115.69   10.90
   2  -3   3  117.99   10.90
   2  -3   3  143.29   11.00
   2  -3   3  122.19   12.60
  -3   2  -3 1830.42   58.19
  -3   2  -3 1759.22   60.69
  -3   2  -3 1859.11   64.99
   3  -2   3 1809.12   57.29
   3  -2   3 1936.91   63.99
   3  -2   3 1916.31   59.99
  -4   1  -3  407.86   18.10
  -4   1  -3  419.96   20.00
   4  -1   3  458.85   19.30
   4  -1   3  437.66   18.30
   4  -1   3  411.06   13.40
  -5   0  -3   -3.50    3.10
  -5   0  -3    0.90    3.50
  -5   0  -3    1.70    3.30
  -5   0  -3   -2.00    3.80
   5   0   3    6.00    5.30
   5   0   3   -0.70    4.10
  -6  -1  -3  633.24   26.90
  -6  -1  -3  598.24   27.20
  -6  -1  -3  600.44   27.50
  -6  -1  -3  609.04   26.80
   6   1   3  608.54   27.30
   6   1   3  592.14   29.10
  -7  -2  -3    5.20    6.30
  -7  -2  -3   -2.40    6.10
  -7  -2  -3   -6.00    4.80
  -7  -2  -3   -0.30    6.10
   7   2   3   11.60    8.00
   7   2   3    5.40    5.00
  -8  -3  -3   19.00   12.20
  -8  -3  -3    5.10    7.00
   8   3   3   17.80   12.10
  -9  -4  -3   91.09   18.90
  -9  -4  -3   71.79   15.70
   9   4   3   57.99   18.00
 -10  -5  -3   44.80   15.90
 -10  -5  -3   43.80   17.50
  10   5   3   52.39   19.90
  -2  -6   3    4.80    9.90
  -2  -6   3  -13.80    7.20
  -2  -6   3    7.10   12.20
   1   5  -3    7.60   10.20
  -1  -5   3   -6.90    6.80
  -1  -5   3   29.10   12.30
  -1  -5   3   11.90    9.70
  -1  -5   3   18.70    7.30
   0   4  -3  116.09   18.00
   0   4  -3  105.49   15.40
   0  -4   3  104.69   16.70
   0  -4   3  116.99   13.00
   0  -4   3  120.49   15.80
   0  -4   3  129.79   12.70
   0  -4   3   84.99   15.80
  -1   3  -3   -5.50    4.90
  -1   3  -3    4.00    6.00
   1  -3   3    0.70    4.30
   1  -3   3   -9.00    3.40
   1  -3   3    0.20    4.70
   1  -3   3    7.10    6.20
  -2   2  -3  592.04   23.20
  -2   2  -3  612.24   23.90
  -2   2  -3  594.94   27.70
   2  -2   3  575.64   26.20
   2  -2   3  633.14   23.10
   2  -2   3  603.14   22.40
  -3   1  -3 1293.47   38.30
  -3   1  -3 1220.68   41.30
  -3   1  -3 1233.48   44.00
   3  -1   3 1310.27   41.50
   3  -1   3 1245.58   37.80
   3  -1   3 1267.57   43.20
  -4   0  -3    3.00    4.20
  -4   0  -3    1.80    3.40
  -4   0  -3    4.20    4.30
  -4   0  -3    0.90    3.00
   4   0   3   -0.10    3.50
   4   0   3    4.50    3.80
  -5  -1  -3   73.29   10.20
  -5  -1  -3   70.79    9.50
  -5  -1  -3   71.49   10.20
   5   1   3   71.99   11.30
   5   1   3   72.99    9.50
  -6  -2  -3   26.40    9.00
  -6  -2  -3   29.00    8.30
  -6  -2  -3   23.20    7.50
  -6  -2  -3   26.70    8.80
   6   2   3   14.60    8.70
   6   2   3   28.30    7.60
  -7  -3  -3   20.70    8.50
  -7  -3  -3   14.70    8.10
  -7  -3  -3   31.80   11.80
  -7  -3  -3   18.80   10.50
   7   3   3   42.20   13.70
   7   3   3   29.70   10.80
  -8  -4  -3   17.20   10.60
  -8  -4  -3   23.40   12.80
   8   4   3   26.70   12.60
  -9  -5  -3  172.48   27.10
  -9  -5  -3  134.39   22.00
   9   5   3  167.38   26.60
  -3  -6   3    3.40   11.20
  -3  -6   3   -1.20    9.40
  -3  -6   3   26.50   13.30
   2   5  -3    4.20   11.20
  -2  -5   3    0.70    7.90
  -2  -5   3   -1.90    6.30
  -2  -5   3    5.20    8.70
   1   4  -3  218.48   19.00
  -1  -4   3  237.18   21.00
  -1  -4   3  218.38   17.50
  -1  -4   3  219.68   18.00
  -1  -4   3  215.08   16.20
  -1  -4   3  209.18   20.20
   0   3  -3   89.99   14.10
   0   3  -3  118.99   15.70
   0  -3   3  123.09   10.60
   0  -3   3   87.99    9.70
   0  -3   3   92.39   11.30
   0  -3   3   95.59   14.20
  -1   2  -3   24.70    7.60
  -1   2  -3   27.10    5.90
   1  -2   3   22.00    8.00
   1  -2   3   24.60    5.50
   1  -2   3   15.30    4.70
   1  -2   3   23.60    4.90
  -2   1  -3  738.73   24.10
  -2   1  -3  710.53   25.00
  -2   1  -3  782.02   28.80
   2  -1   3  731.93   24.80
   2  -1   3  757.72   27.90
   2  -1   3  758.82   23.50
  -3   0  -3    5.40    3.10
  -3   0  -3    5.60    4.00
  -3   0  -3    2.40    2.90
   3   0   3    7.50    3.30
   3   0   3    1.70    3.90
   3   0   3    1.80    3.50
  -4  -1  -3  425.86   18.90
  -4  -1  -3  398.36   19.80
  -4  -1  -3  410.56   19.30
  -4  -1  -3  403.76   19.80
   4   1   3  393.96   21.00
   4   1   3  409.36   19.10
  -5  -2  -3  127.09   11.60
  -5  -2  -3  102.79   11.80
  -5  -2  -3   88.29   13.40
  -5  -2  -3  111.09   14.20
   5   2   3  126.69   14.10
   5   2   3  104.39   11.50
  -6  -3  -3  303.87   21.10
  -6  -3  -3  285.67   21.50
  -6  -3  -3  301.17   22.90
  -6  -3  -3  282.57   22.30
   6   3   3  276.47   23.80
   6   3   3  261.17   21.20
  -7  -4  -3  248.08   24.20
  -7  -4  -3  259.87   22.40
   7   4   3  231.78   25.50
  -8  -5  -3    1.30   10.50
  -8  -5  -3   -8.50   10.40
   8   5   3    0.40    9.70
  -4  -6   3   -7.10    8.60
  -4  -6   3   28.00   13.40
  -4  -6   3    1.10   11.40
   3   5  -3  109.79   19.70
   3   5  -3   92.19   16.70
  -3  -5   3  136.19   21.50
  -3  -5   3  114.89   16.80
   2   4  -3  475.35   29.10
   2   4  -3  494.75   27.60
  -2  -4   3  441.56   32.30
  -2  -4   3  514.85   31.20
  -2  -4   3  491.55   31.00
  -2  -4   3  490.05   25.90
   1   3  -3   28.80    8.60
   1   3  -3   46.50    8.20
   1   3  -3   31.00    9.50
  -1  -3   3   29.60    7.10
  -1  -3   3   49.30   10.40
  -1  -3   3   28.20    9.50
  -1  -3   3   32.00    8.50
   0   2  -3  100.99   11.30
   0   2  -3   98.79    9.20
   0  -2   3  121.19    8.00
   0  -2   3   98.79    8.00
   0  -2   3  100.79    9.00
  -1   1  -3 2028.80   61.29
  -1   1  -3 2020.20   64.59
  -1   1  -3 1993.60   60.29
   1  -1   3 1992.10   60.69
   1  -1   3 2028.60   64.39
   1  -1   3 1951.80   59.79
  -2   0  -3    0.30    2.50
  -2   0  -3   -0.10    3.10
  -2   0  -3   -2.20    2.10
   2   0   3   -3.70    3.20
   2   0   3   -1.80    2.20
   2   0   3    0.10    2.60
  -3  -1  -3 1256.67   44.50
  -3  -1  -3 1231.58   43.70
  -3  -1  -3 1304.77   43.00
  -3  -1  -3 1218.58   44.70
   3   1   3 1300.17   43.50
   3   1   3 1250.97   45.70
  -4  -2  -3    1.40    5.80
  -4  -2  -3    0.40    4.20
  -4  -2  -3   -2.10    4.20
  -4  -2  -3    1.70    4.60
   4   2   3    3.90    5.50
   4   2   3    1.50    6.30
  -5  -3  -3   38.30   10.10
  -5  -3  -3   26.90    7.80
  -5  -3  -3   32.10   10.70
   5   3   3   18.40   10.30
   5   3   3   24.30    8.20
  -6  -4  -3   83.99   17.20
  -6  -4  -3  121.29   20.90
   6   4   3  129.79   22.10
  -7  -5  -3    3.80   10.30
  -7  -5  -3   -0.40   10.30
   7   5   3   -7.10   10.30
   8   6   3  -10.50   12.40
   5   6  -3   -8.40   10.70
  -5  -6   3   31.50   12.50
   4   5  -3  395.36   31.20
   4   5  -3  449.36   29.90
  -4  -5   3  470.25   28.20
  -4  -5   3  475.45   33.80
   3   4  -3   -6.60    7.00
   3   4  -3  -12.90    6.70
  -3  -4   3    3.90    6.80
  -3  -4   3   -8.60    5.10
  -3  -4   3   -5.10    7.00
  -3  -4   3  -11.10    7.60
   2   3  -3  259.77   16.80
   2   3  -3  248.58   17.90
  -2  -3   3  260.17   19.30
  -2  -3   3  239.98   17.00
  -2  -3   3  252.27   18.60
   1   2  -3 1084.39   37.70
   1   2  -3 1092.09   42.40
   1   2  -3 1048.00   39.80
  -1  -2   3 1044.20   39.20
  -1  -2   3 1103.49   42.50
  -1  -2   3 1111.39   37.30
   0   1  -3  145.69   10.10
   0   1  -3  133.39    8.00
   0  -1   3  131.89    5.80
   0  -1   3  134.39    7.80
   0  -1   3  120.99    9.50
   0  -1   3  140.19    5.50
  -1   0  -3   -0.30    2.60
  -1   0  -3   -0.40    2.50
  -1   0  -3   -1.30    1.90
   1   0   3    1.10    2.40
   1   0   3    0.00    2.40
   1   0   3   -1.90    2.50
  -2  -1  -3  741.93   27.70
  -2  -1  -3  739.83   28.70
  -2  -1  -3  727.13   28.40
  -2  -1  -3  750.02   26.60
   2   1   3  712.13   26.60
   2   1   3  708.53   27.50
   2   1   3  763.72   29.60
  -3  -2  -3 1871.01   62.59
  -3  -2  -3 1848.12   65.39
  -3  -2  -3 1894.31   65.39
  -3  -2  -3 1798.22   67.99
   3   2   3 1904.31   66.99
   3   2   3 1699.33   62.79
  -4  -3  -3  140.19   14.90
  -4  -3  -3  131.39   17.20
  -4  -3  -3  136.19   14.20
  -4  -3  -3  133.59   13.60
   4   3   3  133.49   14.50
   4   3   3  150.18   19.90
  -5  -4  -3   44.20   15.80
  -5  -4  -3   69.39   13.90
   5   4   3   61.59   15.80
  -6  -5  -3   10.70    8.90
  -6  -5  -3    1.10    7.30
   6   5   3   13.50   12.40
  -7  -6  -3   16.40   11.80
   7   6   3    3.70   12.90
   6   6  -3   36.90   15.90
   6   6  -3   29.30   14.90
  -6  -6   3   -9.40   11.00
  -6  -6   3    4.30   11.70
   5   5  -3  250.07   23.50
   5   5  -3  207.98   26.50
  -5  -5   3  216.58   23.80
  -5  -5   3  241.58   20.80
   4   4  -3   79.99   14.10
   4   4  -3   44.60   13.80
  -4  -4   3   72.09   11.80
  -4  -4   3   65.19   14.70
  -4  -4   3   72.39   15.00
  -4  -4   3   58.49   14.70
   3   3  -3  465.35   23.80
   3   3  -3  453.75   25.80
  -3  -3   3  428.06   26.70
  -3  -3   3  462.15   26.00
  -3  -3   3  444.96   22.10
  -3  -3   3  464.25   25.10
   2   2  -3  260.47   16.10
   2   2  -3  266.07   14.30
  -2  -2   3  256.27   12.90
  -2  -2   3  259.77   16.90
  -2  -2   3  263.87   17.40
  -2  -2   3  252.87   15.50
   0   0  -3    4.50    1.90
   0   0  -3    7.90    2.60
   0   0  -3    1.20    1.60
   0   0   3    7.90    2.30
   0   0   3   10.00    2.30
   0   0   3    2.50    1.90
  -1  -1  -3 1973.90   65.29
  -1  -1  -3 2072.89   62.19
  -1  -1  -3 2011.00   63.59
   1   1   3 1939.41   63.59
   1   1   3 1952.50   62.39
   1   1   3 2039.90   65.69
  -2  -2  -3  620.14   25.70
  -2  -2  -3  628.94   27.40
  -2  -2  -3  582.74   27.90
  -2  -2  -3  586.64   27.60
   2   2   3  612.74   28.70
  -3  -3  -3   80.09   12.10
  -3  -3  -3   78.99   13.10
  -3  -3  -3   93.39   10.30
  -3  -3  -3   58.39   11.80
   3   3   3   63.49   11.20
   3   3   3   79.89   13.30
  -4  -4  -3   -4.50    9.20
  -4  -4  -3    4.10    8.80
  -4  -4  -3   -0.10    6.30
  -4  -4  -3   11.50    8.10
   4   4   3   11.30   10.70
   4   4   3   11.50    8.60
  -5  -5  -3    6.20    9.30
  -5  -5  -3   13.30   10.80
   5   5   3   -4.10    8.60
  -6  -6  -3   16.50   13.40
  -6  -6  -3   41.80   14.30
   7   6  -3   20.10   13.40
   7   6  -3   13.90   12.50
  -7  -6   3    8.40   11.80
  -7  -6   3   20.10   14.10
   6   5  -3  124.29   21.40
   6   5  -3   76.69   17.20
  -6  -5   3  109.29   19.90
   5   4  -3   84.79   14.50
   5   4  -3   61.49   14.20
  -5  -4   3   68.79   12.20
  -5  -4   3   59.79   14.90
   4   3  -3  318.37   22.00
   4   3  -3  354.26   21.20
  -4  -3   3  331.77   18.80
  -4  -3   3  308.17   22.00
  -4  -3   3  354.26   23.40
  -4  -3   3  328.87   21.30
   3   2  -3  456.75   20.80
   3   2  -3  434.46   22.70
  -3  -2   3  447.86   24.20
  -3  -2   3  450.45   19.70
  -3  -2   3  474.75   23.70
  -3  -2   3  449.16   22.30
   1   0  -3   -0.10    1.50
   1   0  -3   -0.30    2.30
   1   0  -3   -0.30    1.40
  -1   0   3    1.90    2.10
  -1   0   3    2.20    2.10
  -1   0   3    0.90    2.00
   0  -1  -3  136.59    8.30
   0  -1  -3  143.09   10.60
   0  -1  -3  140.99    7.10
   0   1   3  149.69    7.80
   0   1   3  149.59    9.20
   0   1   3  134.39   10.40
  -1  -2  -3   21.70    7.30
  -1  -2  -3   23.60    5.70
  -1  -2  -3   18.00    6.90
  -1  -2  -3   27.00    6.80
   1   2   3   24.00    6.30
   1   2   3   16.00    6.50
  -2  -3  -3  127.09   12.50
  -2  -3  -3  140.49   17.00
  -2  -3  -3  123.99   16.70
  -2  -3  -3  126.49   15.30
   2   3   3  122.99   12.50
   2   3   3  136.19   17.40
  -3  -4  -3   15.60    9.20
  -3  -4  -3   13.10    8.10
  -3  -4  -3   16.10    9.90
  -3  -4  -3    0.50    8.10
  -3  -4  -3    8.30    8.50
   3   4   3    8.70    9.20
  -4  -5  -3   76.39   15.90
  -4  -5  -3   61.69   16.40
   4   5   3   60.39   17.20
  -5  -6  -3  -20.00    8.50
   5   6   3   27.90   14.90
   8   6  -3   24.40   16.10
   7   5  -3   48.00   14.30
   7   5  -3   19.10   12.80
  -7  -5   3   38.50   13.30
   6   4  -3   37.90   12.50
   6   4  -3   38.00   14.20
  -6  -4   3   51.79   12.30
  -6  -4   3   21.70   10.70
   5   3  -3    4.40    7.50
   5   3  -3    5.80    6.50
  -5  -3   3    2.40    6.50
  -5  -3   3   -3.90    5.00
  -5  -3   3    7.10    6.80
  -5  -3   3    1.00    6.80
   4   2  -3  420.46   21.10
  -4  -2   3  407.26   21.80
  -4  -2   3  436.16   24.20
  -4  -2   3  416.86   19.60
   2   0  -3    4.10    2.50
   2   0  -3    1.30    2.60
  -2   0   3    4.00    2.90
  -2   0   3    1.40    2.50
  -2   0   3    1.30    2.30
  -2   0   3    1.10    2.40
   0  -2  -3  103.99    8.60
   0  -2  -3  102.19   11.70
   0  -2  -3   89.59    9.10
   0   2   3   97.89   10.40
   0   2   3   88.79    8.40
  -1  -3  -3   -5.60    4.50
  -1  -3  -3    3.30    6.00
  -1  -3  -3   -2.10    4.70
  -1  -3  -3    0.40    6.30
  -1  -3  -3    6.30    6.60
   1   3   3    8.40    5.70
  -2  -4  -3   -2.50    6.60
  -2  -4  -3    6.70    8.10
  -2  -4  -3    0.40    8.80
  -2  -4  -3    4.40    9.10
  -2  -4  -3    4.10    6.50
   2   4   3    7.30    9.80
  -3  -5  -3   56.09   13.80
  -3  -5  -3   40.90   13.00
   3   5   3   71.89   18.00
  -4  -6  -3   28.00   12.10
  -4  -6  -3   -6.30    9.20
   4   6   3    1.10   10.20
   9   6  -3   12.30   16.10
   8   5  -3   25.90   12.60
   8   5  -3   22.80   12.70
  -8  -5   3   14.90   11.10
   7   4  -3  273.27   24.70
   7   4  -3  247.78   24.10
  -7  -4   3  231.58   21.40
  -7  -4   3  288.47   21.00
   6   3  -3  135.79   14.70
   6   3  -3  131.39   18.00
  -6  -3   3  129.49   12.40
  -6  -3   3  170.78   16.60
   5   2  -3   50.69    9.50
   5   2  -3   55.09   10.90
   5   2  -3   33.70    9.80
  -5  -2   3   45.50    9.90
  -5  -2   3   54.79   11.20
  -5  -2   3   59.79    9.00
   4   1  -3 5986.20  178.48
   4   1  -3 5612.14  177.88
  -4  -1   3 5893.91  177.78
  -4  -1   3 6057.19  178.28
   3   0  -3    6.90    3.60
   3   0  -3    4.60    3.00
   3   0  -3    3.70    2.70
  -3   0   3    3.20    2.80
  -3   0   3    4.20    3.60
  -3   0   3    4.30    2.70
   1  -2  -3 1132.09   41.40
   1  -2  -3 1050.49   39.20
   1  -2  -3 1075.99   45.30
   1  -2  -3 1059.19   37.20
   1  -2  -3 1050.99   38.10
   1  -2  -3 1094.29   38.30
  -1   2   3  990.20   38.00
  -1   2   3 1041.00   41.30
   0  -3  -3  121.79   15.80
   0  -3  -3   98.19   12.70
   0  -3  -3  102.59   13.70
   0  -3  -3   97.19   11.00
   0  -3  -3  110.19   11.00
   0   3   3  113.59   15.70
  -1  -4  -3   44.60   11.80
  -1  -4  -3   37.40   11.30
  -1  -4  -3   34.70    9.60
  -1  -4  -3   43.30   11.50
   1   4   3   47.90   13.00
  -2  -5  -3   35.40   12.10
   2   5   3   51.79   18.80
  -3  -6  -3   38.30   13.30
  -3  -6  -3   -1.30   13.20
  -3  -6  -3   50.39   14.70
   3   6   3   42.60   15.60
   9   5  -3   12.70   14.30
   9   5  -3   20.30   12.80
  -9  -5   3    9.80   11.30
   8   4  -3   30.30   12.30
   8   4  -3   37.00   14.10
  -8  -4   3   31.20   10.40
  -8  -4   3   47.40   12.10
   7   3  -3   55.59   12.80
   7   3  -3   46.90   12.60
   7   3  -3   46.20   11.70
  -7  -3   3   54.79   14.50
  -7  -3   3   54.59   12.40
  -7  -3   3   51.89   10.90
  -7  -3   3   41.50   10.60
   6   2  -3 8542.35  263.47
   6   2  -3 8412.56  259.17
   6   2  -3 7778.32  257.77
  -6  -2   3 8508.85  258.27
  -6  -2   3 8756.02  259.17
  -6  -2   3 8749.72  255.27
   5   1  -3 4563.04  145.49
   5   1  -3 4812.22  144.99
   5   1  -3 4598.04  145.79
  -5  -1   3 4759.62  145.29
  -5  -1   3 4783.52  144.09
  -5  -1   3 4847.42  145.49
   4   0  -3    3.20    3.30
   4   0  -3   -0.20    2.50
   4   0  -3    3.90    3.20
  -4   0   3    4.50    3.80
  -4   0   3    2.70    2.70
  -4   0   3   -1.70    3.20
   2  -2  -3  251.67   13.40
   2  -2  -3  261.07   19.30
   2  -2  -3  272.77   13.50
   2  -2  -3  291.17   16.50
   2  -2  -3  250.27   13.10
  -2   2   3  249.97   14.20
   1  -3  -3   25.90    7.90
   1  -3  -3   34.80    7.70
   1  -3  -3   21.70    7.10
   1  -3  -3   43.40   10.40
   1  -3  -3   35.30    8.50
   1  -3  -3   34.20    9.70
   0  -4  -3  102.29   18.10
   0  -4  -3   90.29   14.90
   0  -4  -3  146.09   19.20
   0  -4  -3  117.99   16.30
   0  -4  -3  106.99   15.10
   0  -4  -3  101.09   16.50
   0   4   3  124.39   18.20
  -1  -5  -3    2.60    7.40
  -1  -5  -3    6.90    7.30
  -1  -5  -3   -1.60    9.00
  -2  -6  -3   29.70   13.20
  -2  -6  -3    9.40   10.10
  -2  -6  -3   28.30   12.80
  10   5  -3   11.70   11.80
  10   5  -3    1.80   10.70
 -10  -5   3    5.80    7.80
   9   4  -3  131.59   21.40
  -9  -4   3  134.59   21.00
   8   3  -3  211.58   20.50
   8   3  -3  201.48   19.40
   8   3  -3  257.37   22.10
  -8  -3   3  190.58   19.10
  -8  -3   3  205.28   19.70
   7   2  -3  304.97   20.90
   7   2  -3  341.27   22.20
   7   2  -3  339.07   21.10
  -7  -2   3  336.37   20.40
  -7  -2   3  331.97   19.10
  -7  -2   3  337.87   21.20
   6   1  -3  436.46   21.20
   6   1  -3  389.06   20.70
   6   1  -3  411.96   21.40
  -6  -1   3  440.66   20.50
  -6  -1   3  480.25   21.50
  -6  -1   3  428.86   20.90
   5   0  -3   -2.40    2.90
   5   0  -3    0.80    2.80
   5   0  -3   -0.30    3.20
  -5   0   3    3.70    3.70
  -5   0   3    2.30    3.00
  -5   0   3   -3.50    2.50
   4  -1  -3 6091.89  184.28
  -4   1   3 6124.09  185.18
   3  -2  -3  446.06   18.70
   3  -2  -3  437.76   18.40
   3  -2  -3  508.25   23.50
  -3   2   3  460.95   19.30
  -3   2   3  447.36   19.30
  -3   2   3  417.16   22.10
   2  -3  -3  251.77   18.20
   2  -3  -3  255.07   16.60
   2  -3  -3  240.38   18.60
   2  -3  -3  226.08   17.10
   2  -3  -3  242.68   15.60
   2  -3  -3  267.17   16.30
   1  -4  -3  202.98   16.80
   1  -4  -3  217.48   20.00
   1  -4  -3  213.08   18.50
   1  -4  -3  210.58   19.10
   1  -4  -3  212.98   17.40
   1  -4  -3  273.97   19.30
   0  -5  -3   -1.30    8.10
   0  -5  -3    8.30    9.10
   0  -5  -3    2.20    7.40
  -1  -6  -3   16.70   10.20
  -1  -6  -3   11.40    8.90
  -1  -6  -3   11.10   10.20
  11   5  -3  -17.30   10.50
  11   5  -3   11.80   10.50
 -11  -5   3  -12.40    9.40
  10   4  -3   27.30   14.10
  10   4  -3    8.10   11.50
 -10  -4   3   29.20   12.10
   9   3  -3  910.71   46.00
   8   2  -3  476.95   27.70
   8   2  -3  457.25   26.50
   8   2  -3  442.26   26.60
  -8  -2   3  489.95   25.10
  -8  -2   3  518.15   26.80
  -8  -2   3  503.65   27.00
   7   1  -3  446.46   23.20
   7   1  -3  495.95   24.10
   7   1  -3  487.15   24.10
  -7  -1   3  491.95   23.10
  -7  -1   3  453.65   22.10
   6   0  -3   -0.10    3.70
   6   0  -3    2.60    4.10
   6   0  -3    0.00    3.50
  -6   0   3   -2.40    3.60
  -6   0   3    4.60    4.90
  -6   0   3    4.30    3.40
   5  -1  -3 4883.81  143.89
   5  -1  -3 4805.72  148.89
   5  -1  -3 4892.01  143.69
  -5   1   3 4855.31  143.69
  -5   1   3 4707.73  149.69
  -5   1   3 4975.40  144.39
   4  -2  -3  399.46   16.40
   4  -2  -3  403.46   16.70
   4  -2  -3  400.36   21.30
  -4   2   3  412.26   22.20
  -4   2   3  390.06   17.80
  -4   2   3  394.76   17.40
   3  -3  -3  464.65   21.90
   3  -3  -3  478.55   22.90
   3  -3  -3  481.85   23.50
   3  -3  -3  449.36   26.40
   3  -3  -3  504.15   26.50
   2  -4  -3  511.85   29.70
   2  -4  -3  480.75   30.10
   2  -4  -3  473.55   25.50
   2  -4  -3  493.15   26.80
   2  -4  -3  478.75   27.60
   2  -4  -3  485.85   27.30
   1  -5  -3    6.90    7.20
   1  -5  -3    9.20    7.70
   1  -5  -3    0.80    7.20
   1  -5  -3   13.00    9.80
   0  -6  -3   31.30   11.60
   0  -6  -3    8.60    8.70
   0  -6  -3  -12.70    8.00
  12   5  -3    1.50   11.20
  11   4  -3   -8.70    9.50
  11   4  -3   18.90   11.80
 -11  -4   3   -7.70    5.30
  10   3  -3   -5.10    8.20
  10   3  -3    3.10   10.80
 -10  -3   3   30.10   10.50
   9   2  -3    5.00    8.80
   9   2  -3   -1.50    7.30
   9   2  -3    3.80    6.80
  -9  -2   3    1.70    5.50
  -9  -2   3    2.60    6.90
  -9  -2   3   -5.70    5.00
   8   1  -3 2038.10   72.79
   8   1  -3 2152.78   73.89
   8   1  -3 2064.39   72.79
  -8  -1   3 2190.08   71.89
  -8  -1   3 2087.09   72.09
  -8  -1   3 2037.50   71.29
   7   0  -3   -0.20    3.80
   7   0  -3   -2.10    5.00
   7   0  -3    2.90    4.20
  -7   0   3    2.00    3.50
  -7   0   3   -2.50    3.50
  -7   0   3    0.50    4.90
   6  -1  -3  426.46   21.40
   6  -1  -3  457.45   17.30
   6  -1  -3  438.56   17.30
  -6   1   3  417.46   21.90
  -6   1   3  440.76   16.40
  -6   1   3  478.35   18.10
   5  -2  -3   54.29   10.30
   5  -2  -3   46.70    5.30
   5  -2  -3   50.79    5.70
  -5   2   3   40.20    9.50
  -5   2   3   51.29    7.40
  -5   2   3   58.99    7.20
   4  -3  -3  307.97   18.00
   4  -3  -3  315.27   20.30
   4  -3  -3  365.06   17.40
   4  -3  -3  353.96   23.10
  -4   3   3  330.87   18.70
   3  -4  -3   -4.50    4.80
   3  -4  -3    3.10    5.60
   3  -4  -3   10.60    6.00
   3  -4  -3    3.30    6.60
   3  -4  -3   -0.90    5.70
   2  -5  -3    8.40    7.30
   2  -5  -3    0.70    8.10
   2  -5  -3    0.60    6.80
   2  -5  -3   -3.70    8.50
   2  -5  -3    1.10    6.20
   1  -6  -3   -1.00   10.70
   1  -6  -3  -12.80    8.20
   1  -6  -3   -2.60    7.70
  12   4  -3   15.70   12.80
  12   4  -3   13.20   11.40
 -12  -4   3  -12.00    7.90
  11   3  -3   61.69   15.50
  11   3  -3   72.39   16.50
 -11  -3   3   88.69   16.40
  10   2  -3   -7.40    5.70
  10   2  -3   -0.70    7.30
  10   2  -3   12.70    9.20
 -10  -2   3    1.00    5.70
 -10  -2   3   -5.50    6.40
 -10  -2   3   -8.40    5.40
   9   1  -3  134.19   13.20
   9   1  -3  145.29   13.70
   9   1  -3  133.49   15.60
  -9  -1   3  142.79   12.80
  -9  -1   3  135.79   12.30
  -9  -1   3  119.39   12.30
   8   0  -3    3.30    4.50
   8   0  -3    5.20    4.00
   8   0  -3   -1.60    4.50
  -8   0   3   -0.20    3.30
  -8   0   3    1.60    5.30
  -8   0   3   -1.60    3.40
   7  -1  -3  464.85   22.90
   7  -1  -3  482.25   19.40
   7  -1  -3  483.05   19.00
  -7   1   3  492.75   17.80
  -7   1   3  457.85   23.90
  -7   1   3  486.45   19.90
   6  -2  -3 8955.80  255.77
   6  -2  -3 8785.92  254.17
   6  -2  -3 8675.43  262.67
  -6   2   3 8523.95  264.47
  -6   2   3 8550.14  257.97
  -6   2   3 8451.45  255.37
   5  -3  -3    7.00    4.30
   5  -3  -3    3.20    6.40
  -5   3   3    2.20    5.60
  -5   3   3   -5.30    3.80
   4  -4  -3   76.99   16.00
   4  -4  -3   54.39    9.80
   4  -4  -3   52.59   10.10
   4  -4  -3   61.39   11.20
   4  -4  -3   72.59   14.30
   4  -4  -3   57.39    9.70
   3  -5  -3  108.49   16.40
   3  -5  -3  123.19   22.70
   3  -5  -3  126.79   13.60
   3  -5  -3  123.39   17.70
   3  -5  -3  121.29   13.90
   2  -6  -3  -11.30    8.10
   2  -6  -3  -17.20    5.90
   2  -6  -3  -13.30    5.20
  13   4  -3    4.90   12.70
  13   4  -3   23.00   12.90
 -13  -4   3   -3.40   10.70
  12   3  -3   28.80   13.80
  12   3  -3   56.39   16.50
 -12  -3   3   57.29   14.20
  11   2  -3   -2.50    7.90
  11   2  -3    5.60    9.00
 -11  -2   3    8.60    6.80
 -11  -2   3    5.90    6.90
  10   1  -3    7.00    7.30
  10   1  -3   -0.10    4.80
  10   1  -3   -1.00    5.90
 -10  -1   3    9.20    6.30
 -10  -1   3    9.40    6.20
 -10  -1   3    7.40    6.90
   9   0  -3    3.60    5.40
   9   0  -3   -4.70    5.20
   9   0  -3   -2.60    3.80
  -9   0   3   -0.80    4.80
  -9   0   3    4.20    6.00
  -9   0   3    1.30    3.80
   8  -1  -3 2065.69   72.69
   8  -1  -3 2023.40   66.39
   8  -1  -3 2097.29   68.19
  -8   1   3 2154.38   74.29
  -8   1   3 2038.50   64.69
  -8   1   3 2215.58   68.49
   7  -2  -3  349.47   14.00
   7  -2  -3  348.87   21.00
   7  -2  -3  357.96   15.70
  -7   2   3  341.37   17.60
  -7   2   3  355.36   22.40
  -7   2   3  346.47   14.90
   6  -3  -3  148.49   11.30
   6  -3  -3  132.89   10.20
   6  -3  -3  176.58   15.80
   6  -3  -3  155.58    9.60
  -6   3   3  144.29   12.50
  -6   3   3  156.38   15.80
   5  -4  -3   61.89   15.10
   5  -4  -3   67.49   11.30
   5  -4  -3   88.39   15.20
   5  -4  -3   79.89   12.60
   5  -4  -3   77.69   11.70
   5  -4  -3   78.49   10.60
  -5   4   3   87.59   13.80
   4  -5  -3  478.45   28.90
   4  -5  -3  531.65   29.80
   4  -5  -3  462.75   34.90
   4  -5  -3  417.76   26.60
   4  -5  -3  484.25   26.50
   3  -6  -3    4.40   10.20
   3  -6  -3    1.10    6.80
   3  -6  -3    3.60    9.30
  14   4  -3    9.90   14.10
  14   4  -3    9.20   13.70
  13   3  -3   35.60   12.30
  13   3  -3    8.30   10.70
 -13  -3   3   17.40   10.30
  12   2  -3   18.70   10.40
  12   2  -3    1.20    6.40
 -12  -2   3    6.00    8.30
  11   1  -3  122.29   16.20
  11   1  -3  140.99   18.70
  11   1  -3  124.19   17.10
 -11  -1   3  134.89   13.80
 -11  -1   3  133.59   14.10
 -11  -1   3  126.89   13.50
  10   0  -3   -6.70    4.80
  10   0  -3    5.30    5.80
 -10   0   3    1.30    4.80
 -10   0   3    2.90    5.40
 -10   0   3    4.40    4.30
   9  -1  -3  129.79   10.20
   9  -1  -3  140.89   13.90
   9  -1  -3  120.79    9.60
  -9   1   3  139.89    7.90
  -9   1   3  127.89   10.50
  -9   1   3  120.29   13.30
   8  -2  -3  489.45   25.70
   8  -2  -3  479.25   17.70
  -8   2   3  443.46   25.80
  -8   2   3  447.06   17.80
  -8   2   3  462.85   21.90
   7  -3  -3   54.69    6.20
   7  -3  -3   64.49   12.50
   7  -3  -3   58.69    8.10
   7  -3  -3   61.09    8.30
  -7   3   3   32.40    8.50
   6  -4  -3   45.00    9.10
   6  -4  -3   20.60   10.50
   6  -4  -3   37.70    7.40
   6  -4  -3   47.20   10.00
   6  -4  -3   41.60   11.90
  -6   4   3   45.80   11.10
   5  -5  -3  241.48   20.50
   5  -5  -3  247.48   22.30
   5  -5  -3  237.58   17.20
   5  -5  -3  259.47   19.30
   4  -6  -3   -5.70    7.80
   4  -6  -3    0.10    7.90
   4  -6  -3   -9.90    7.70
  14   3  -3   55.79   15.30
  14   3  -3   30.30   13.20
 -14  -3   3   41.00   14.40
  13   2  -3   12.00   11.00
 -13  -2   3   12.70    8.50
  12   1  -3   18.60    9.10
  12   1  -3    5.30    7.90
 -12  -1   3   15.80    8.50
 -12  -1   3   -4.90    5.30
  11   0  -3    1.70    6.40
  11   0  -3   -5.10    7.60
  11   0  -3    5.50    7.40
 -11   0   3    2.00    4.80
 -11   0   3    5.40    7.40
 -11   0   3    4.20    5.70
  10  -1  -3    8.30    5.00
  10  -1  -3   12.00    6.80
  10  -1  -3    9.10    5.30
 -10   1   3   11.80    5.10
 -10   1   3   15.00    3.60
 -10   1   3   11.30    6.40
   9  -2  -3   -3.40    3.60
   9  -2  -3    0.90    2.80
   9  -2  -3    4.50    7.10
  -9   2   3    0.20    5.50
  -9   2   3    5.20    2.90
  -9   2   3   -2.40    3.80
   8  -3  -3  214.68   13.00
   8  -3  -3  203.18   12.00
   8  -3  -3  212.88   18.50
   8  -3  -3  230.18   10.60
  -8   3   3  195.78   15.50
  -8   3   3  191.08   18.60
   7  -4  -3  262.27   17.00
   7  -4  -3  304.67   22.90
   7  -4  -3  252.37   14.30
   7  -4  -3  259.47   16.60
  -7   4   3  285.57   20.80
   6  -5  -3  130.09   20.40
   6  -5  -3  107.99   15.70
   6  -5  -3  121.49   12.90
   6  -5  -3  121.59   13.40
   6  -5  -3  128.89   16.90
   5  -6  -3   -7.00    7.30
   5  -6  -3   -8.70    7.20
   5  -6  -3   18.50   11.20
  15   3  -3   43.30   13.80
  15   3  -3   82.09   16.40
 -15  -3   3   29.90   13.20
  14   2  -3    3.60    8.00
  14   2  -3  -10.40    7.40
 -14  -2   3   -6.60    7.70
  13   1  -3    8.50    7.60
  13   1  -3    7.60    8.20
 -13  -1   3    6.30    7.10
 -13  -1   3   16.70    8.30
  12   0  -3   -0.80    8.20
  12   0  -3   -1.70    5.70
 -12   0   3   -2.80    6.50
 -12   0   3   -1.60    4.80
  11  -1  -3  129.59   10.60
  11  -1  -3  125.39   11.50
  11  -1  -3  142.59   18.20
 -11   1   3  137.89    8.60
 -11   1   3  125.09   17.20
 -11   1   3  131.39   12.40
  10  -2  -3    3.10    2.80
  10  -2  -3   -2.90    3.40
  10  -2  -3    1.70    7.30
 -10   2   3    5.50    5.90
 -10   2   3   -1.90    7.70
 -10   2   3    4.20    2.70
  -9   3   3  831.62   47.30
   8  -4  -3   40.40    6.20
   8  -4  -3   38.70    8.00
  -8   4   3   49.70   12.20
   7  -5  -3   40.50    8.80
   7  -5  -3   31.40   12.30
   7  -5  -3   18.80    8.80
   7  -5  -3   19.50    7.00
   7  -5  -3   19.10    9.90
   6  -6  -3   13.60    9.00
   6  -6  -3   -2.10    9.30
   6  -6  -3    5.50    7.10
  16   3  -3   21.20   13.60
  15   2  -3   29.50   13.30
  15   2  -3    6.00   10.50
 -15  -2   3    3.90    8.00
  14   1  -3   23.20    9.40
  14   1  -3   25.90   12.50
 -14  -1   3   42.60   10.20
 -14  -1   3   23.00   10.10
  13   0  -3   -2.40    6.20
  13   0  -3    3.90    8.00
  13   0  -3    0.60    8.60
 -13   0   3    7.50    7.20
 -13   0   3    1.70    5.00
  12  -1  -3   19.60    6.20
  12  -1  -3    8.30    6.90
 -12   1   3    5.80    6.80
 -12   1   3    9.50    3.80
  11  -2  -3    5.20    5.30
  11  -2  -3   -3.60    2.30
  11  -2  -3   -5.60    8.20
 -11   2   3    0.10    2.30
 -11   2   3    2.20    6.00
  10  -3  -3   15.40    5.40
 -10   3   3   13.70    7.10
   9  -4  -3  177.98   22.60
   9  -4  -3  139.69    8.70
   9  -4  -3  129.99   11.90
   9  -4  -3  160.78   10.60
  -9   4   3  145.29   15.40
   8  -5  -3   33.00    7.70
   8  -5  -3   31.60    8.90
   8  -5  -3   30.40    6.60
   8  -5  -3   18.50   10.10
   8  -5  -3   32.30   11.70
  -8   5   3   33.00   11.40
   7  -6  -3   29.00   10.70
   7  -6  -3  -11.10   10.60
   7  -6  -3    1.00    6.60
  16   2  -3   21.90   12.70
  16   2  -3   12.70   11.70
  15   1  -3   28.20   11.40
  15   1  -3   37.20   11.20
 -15  -1   3   16.30   10.70
  14   0  -3    2.70    9.00
  14   0  -3   12.10    7.50
 -14   0   3   -4.30    7.40
 -14   0   3    1.80    5.50
  13  -1  -3   16.00    7.10
  13  -1  -3   15.20    6.30
  13  -1  -3   16.90    9.90
 -13   1   3    7.40    7.00
 -13   1   3    4.70    3.60
  12  -2  -3    2.10    5.80
  12  -2  -3    0.10    6.30
 -12   2   3    9.80    7.50
  11  -3  -3   78.99   16.00
  11  -3  -3   62.09   10.10
 -11   3   3   88.69   13.00
  10  -4  -3   20.70    6.90
  10  -4  -3    1.10    7.90
  10  -4  -3   15.10    2.50
  10  -4  -3   14.30    2.90
 -10   4   3   15.30    8.90
   9  -5  -3   13.80    7.50
   9  -5  -3    7.50    5.40
   9  -5  -3    7.00    9.60
   9  -5  -3   -1.50    4.00
  -9   5   3    7.80    8.80
   8  -6  -3   17.80    6.40
   8  -6  -3   21.00   10.60
  17   2  -3   42.40   14.10
 -17  -2   3  -17.50   12.00
 -17  -2   3   -7.00   10.10
  16   1  -3   67.39   19.80
 -16  -1   3   33.10   11.70
  15   0  -3   12.70   10.10
  15   0  -3    5.00    8.50
 -15   0   3   14.60    8.70
 -15   0   3    5.20    5.90
  14  -1  -3   13.60    9.10
  14  -1  -3   25.30   11.80
  14  -1  -3   28.00    7.20
 -14   1   3   24.50    8.40
  13  -2  -3    1.80    9.50
 -13   2   3   10.30    6.80
  12  -3  -3   60.69   15.10
  12  -3  -3   35.40    8.80
 -12   3   3   36.50   10.40
  11  -4  -3    8.90    9.90
  11  -4  -3   -4.70    5.40
 -11   4   3   14.80    9.00
  10  -5  -3    9.80    7.10
  10  -5  -3    5.00    3.60
  10  -5  -3    6.60    2.80
  10  -5  -3   32.40   12.60
 -10   5   3    7.30    9.70
   9  -6  -3   17.50   11.80
   9  -6  -3   28.20   10.50
  17   1  -3   44.30   12.10
  17   1  -3   99.29   20.00
 -17  -1   3   49.50   12.50
 -17  -1   3   75.09   16.40
  16   0  -3   25.20   10.00
 -16   0   3  -12.20    9.10
 -16   0   3    0.70    6.50
  15  -1  -3   15.70   11.30
  14  -2  -3   -0.40    6.50
  14  -2  -3   -2.60    9.20
 -14   2   3   -2.00    7.00
  13  -3  -3   17.80    8.00
  13  -3  -3   12.80   11.40
 -13   3   3   24.50   10.80
  12  -4  -3   -0.60    6.60
  12  -4  -3    6.30   11.40
 -12   4   3   16.40    9.10
  11  -5  -3   -1.70   13.20
 -11   5   3   16.20   10.90
 -18  -1   3   64.29   14.70
 -18  -1   3   50.09   16.40
  17   0  -3   19.60   11.70
 -17   0   3   15.70    9.80
 -17   0   3    0.80    9.20
  16  -1  -3   30.00   13.30
 -16   1   3   40.10   12.30
 -16   1   3   32.80    7.10
  15  -2  -3    3.20   10.50
 -15   2   3    3.20    8.20
  14  -3  -3   43.30   14.30
  14  -3  -3   35.10   10.60
 -14   3   3   44.90   12.30
  13  -4  -3   -5.40   10.80
  13  -4  -3  -13.20    6.90
 -13   4   3    5.20    9.20
  12  -5  -3    2.40   11.80
 -12   5   3   13.90   13.60
 -18   0   3   11.80   13.00
  17  -1  -3   55.49   14.30
 -17   1   3   63.29   14.40
  16  -2  -3   10.70    9.10
 -16   2   3   12.40   10.30
  15  -3  -3   40.30   12.30
 -15   3   3   28.00   11.10
  14  -4  -3  -13.70   11.20
 -14   4   3    7.00   10.30
 -18   1   3   78.39   13.60
 -17   2   3    6.30   11.80
 -16   3   3    7.50   10.90
  15  -3   4    6.50    8.10
 -16   2  -4   43.10   15.30
  16  -2   4   37.10   13.30
 -13   4  -4  -10.50   10.60
  13  -4   4   20.80    9.70
 -14   3  -4   23.40   11.30
  14  -3   4   13.20    9.10
 -15   2  -4   11.60    9.80
 -16   1  -4   21.60   10.70
  16  -1   4   14.60   10.20
 -11   5  -4   -2.40   14.00
  11  -5   4    0.80   10.70
 -12   4  -4    1.70    7.50
  12  -4   4    5.00    8.40
 -13   3  -4    3.60   10.50
  13  -3   4   -0.80    7.00
 -14   2  -4   35.40   14.10
  14  -2   4   17.70    9.60
 -15   1  -4    9.90   10.60
  15  -1   4    9.80    8.20
 -16   0  -4   45.10   15.40
 -16   0  -4   -6.40   10.90
  16   0   4   26.10   13.30
 -10   5  -4   23.00   12.70
  10  -5   4   26.30   11.40
 -11   4  -4   17.50   10.20
  11  -4   4   19.70   10.30
 -12   3  -4    3.30    8.80
  12  -3   4   16.80    8.60
 -13   2  -4   11.80   10.60
  13  -2   4   18.90   10.40
 -14   1  -4   -2.00    7.40
  14  -1   4   19.00   10.60
 -15   0  -4   -5.80    6.40
 -15   0  -4   10.10    9.60
 -15   0  -4   -9.00    5.60
  15   0   4   -5.00   11.10
 -16  -1  -4  -11.40    8.90
 -16  -1  -4   34.60   11.50
  -8   6  -4   -3.40   14.10
  -9   5  -4    2.50   10.40
   9  -5   4   25.10   11.70
 -10   4  -4   22.60   11.70
  10  -4   4   17.20    9.40
 -11   3  -4   32.80   12.10
  11  -3   4   53.19   12.70
 -12   2  -4   -2.20    8.60
  12  -2   4    5.50    7.60
 -13   1  -4   89.19   16.90
  13  -1   4   84.49   16.50
 -14   0  -4   24.50    7.20
 -14   0  -4   39.80    7.80
 -14   0  -4   28.00   11.60
  14   0   4   36.10   12.20
 -15  -1  -4   -0.50    8.00
 -15  -1  -4   -0.10   11.90
  15   1   4   -6.30   10.10
 -16  -2  -4    0.30   11.30
  -7   6  -4   -6.40   12.60
   7  -6   4    6.00    8.80
  -8   5  -4   14.30   12.30
   8  -5   4   -6.70    7.30
  -9   4  -4   85.59   17.90
   9  -4   4   51.39   12.50
 -10   3  -4   50.59   14.50
  10  -3   4   35.50   11.00
 -11   2  -4   25.90   10.60
  11  -2   4   27.30   10.00
 -12   1  -4  269.67   22.40
  12  -1   4  268.37   22.70
 -13   0  -4   50.59   13.30
 -13   0  -4   31.90    7.60
 -13   0  -4   32.40   11.30
  13   0   4   37.30   13.10
 -14  -1  -4    3.40    7.90
 -14  -1  -4   -1.30    7.50
 -14  -1  -4   -4.00    7.60
  14   1   4   -4.20    9.50
 -15  -2  -4    2.40   10.20
 -15  -2  -4  -22.90    8.30
  15   2   4   27.20   13.70
  -6   6  -4   10.60   11.60
   6  -6   4    1.10    6.70
   6  -6   4   10.70    9.50
  -7   5  -4   -6.10    9.30
   7  -5   4   -2.40    2.50
   7  -5   4   -0.10    3.50
   7  -5   4   -5.80    4.90
  -8   4  -4    8.50    9.70
   8  -4   4   11.80    8.40
  -9   3  -4   12.90    9.70
  -9   3  -4   -5.60    7.70
   9  -3   4    5.00    6.30
   9  -3   4    7.40    6.80
 -10   2  -4 1551.24   62.19
 -10   2  -4 1580.34   64.29
  10  -2   4 1600.14   60.09
  10  -2   4 1612.24   62.19
 -11   1  -4    7.10    8.30
  11  -1   4   21.00   10.20
 -12   0  -4   -3.20    4.80
 -12   0  -4    4.30    9.20
  12   0   4   -4.40    7.90
 -13  -1  -4   69.29   15.30
 -13  -1  -4   64.49   13.20
 -13  -1  -4   97.89   14.70
  13   1   4   93.29   18.90
 -14  -2  -4    8.40   10.40
 -14  -2  -4   10.70    9.10
 -15  -3  -4  -23.70    9.80
  -5   6  -4   -1.70   11.20
   5  -6   4  -21.10    7.80
   5  -6   4   -2.10    9.10
   5  -6   4   -1.60    6.70
  -6   5  -4   18.30   11.90
   6  -5   4    0.10    4.10
   6  -5   4    3.40    9.20
   6  -5   4   -7.40    4.30
   6  -5   4   -1.60    5.80
  -7   4  -4   19.20    9.90
   7  -4   4   27.10    9.10
  -8   3  -4   -5.70    7.10
  -8   3  -4   13.40    7.80
   8  -3   4   16.20    8.00
   8  -3   4   -3.80    5.70
  -9   2  -4  468.25   28.40
   9  -2   4  500.05   26.60
   9  -2   4  455.05   25.10
 -10   1  -4   51.29   10.60
 -10   1  -4   22.60    2.10
 -10   1  -4   36.40   10.50
 -10   1  -4   32.20    2.50
  10  -1   4   49.90   10.70
  10  -1   4   61.69   12.30
 -11   0  -4  232.08   14.70
 -11   0  -4  248.28   19.00
 -11   0  -4  213.38   13.70
  11   0   4  194.58   19.80
 -12  -1  -4  293.57   20.90
 -12  -1  -4  232.38   19.10
 -12  -1  -4  271.77   22.30
  12   1   4  248.58   24.70
 -13  -2  -4   15.60   11.10
 -13  -2  -4   16.40   11.50
  13   2   4   41.50   15.70
 -14  -3  -4   -6.00   10.10
 -14  -3  -4   14.20   11.10
  14   3   4    8.50   13.40
  -4   6  -4   94.09   20.30
   4  -6   4   91.89   14.70
   4  -6   4   71.19   14.20
   4  -6   4   65.89   16.50
   4  -6   4   54.99   14.10
  -5   5  -4   -9.40    9.10
   5  -5   4   -3.60    5.90
   5  -5   4    4.70    8.50
   5  -5   4    4.10    5.10
   5  -5   4   -4.30    5.40
  -6   4  -4  475.45   28.10
  -6   4  -4  496.25   32.60
   6  -4   4  512.35   26.20
   6  -4   4  489.25   32.50
   6  -4   4  518.95   20.10
   6  -4   4  501.05   19.20
   6  -4   4  507.85   29.90
  -7   3  -4  412.96   24.70
  -7   3  -4  416.76   27.70
   7  -3   4  431.16   24.50
   7  -3   4  431.66   23.00
  -8   2  -4  637.94   30.30
  -8   2  -4  638.14   32.70
   8  -2   4  630.44   30.20
   8  -2   4  598.94   28.60
  -9   1  -4   14.30    2.30
  -9   1  -4   13.80    1.90
  -9   1  -4    7.40    6.40
  -9   1  -4   13.10    7.90
   9  -1   4   14.90    7.60
 -10   0  -4    1.40    4.40
 -10   0  -4    2.10    7.50
 -10   0  -4   -5.00    6.40
 -10   0  -4    6.40    5.20
  10   0   4    2.60    4.70
  10   0   4   -2.60    5.20
 -11  -1  -4    4.70    8.40
 -11  -1  -4   13.60    8.40
 -11  -1  -4   30.30   10.30
  11   1   4    5.40    8.00
 -12  -2  -4    8.50    8.60
 -12  -2  -4    1.70    8.40
  12   2   4   -6.20    8.30
 -13  -3  -4   -7.00   10.40
 -13  -3  -4   11.10    8.90
  13   3   4   -1.00   13.00
   3  -6   4   -4.30    7.20
   3  -6   4   23.90   12.60
   3  -6   4    6.50    7.90
  -4   5  -4    7.00   11.50
   4  -5   4   -1.50    5.30
   4  -5   4   -0.60    7.40
   4  -5   4    0.60    5.50
   4  -5   4    4.00    6.80
  -5   4  -4   -3.60    7.70
   5  -4   4   13.80    8.10
   5  -4   4   10.00    8.70
   5  -4   4   -1.80    6.60
   5  -4   4   10.40    6.70
   5  -4   4    0.60    4.70
  -6   3  -4  379.86   22.40
  -6   3  -4  413.16   26.60
   6  -3   4  408.96   23.80
   6  -3   4  420.36   21.80
  -7   2  -4 1359.76   54.89
  -7   2  -4 1320.27   51.69
   7  -2   4 1420.86   51.79
   7  -2   4 1486.55   52.59
  -8   1  -4 1823.22   65.39
  -8   1  -4 1744.23   53.69
  -8   1  -4 1788.92   64.09
  -8   1  -4 1791.92   53.19
   8  -1   4 1758.62   62.89
   8  -1   4 1850.31   65.19
  -9   0  -4  392.66   22.60
  -9   0  -4  351.56   18.10
  -9   0  -4  364.26   17.80
   9   0   4  358.86   23.60
 -10  -1  -4   48.30   10.40
 -10  -1  -4   44.40   10.20
 -10  -1  -4   35.00   10.70
  10   1   4   50.19   12.40
 -11  -2  -4   33.30   11.60
 -11  -2  -4   16.10    7.80
 -11  -2  -4   25.90   12.10
  11   2   4   19.70   12.20
 -12  -3  -4   14.30   12.40
 -12  -3  -4    9.80   10.10
  12   3   4   15.40   12.30
 -13  -4  -4   -2.70   13.90
   2  -6   4  133.79   19.40
   2  -6   4  150.68   21.80
   2  -6   4  139.79   24.80
   2  -6   4  160.98   17.00
  -3   5  -4   91.69   19.30
   3  -5   4  138.09   17.50
   3  -5   4  126.89   13.80
   3  -5   4  116.89   15.50
   3  -5   4  121.99   15.10
  -4   4  -4    0.60    9.30
   4  -4   4   10.90    8.80
   4  -4   4   12.00    6.40
   4  -4   4    5.30    5.00
   4  -4   4   11.00    7.50
   4  -4   4   20.90    6.30
  -5   3  -4 1519.85   62.29
  -5   3  -4 1505.55   57.29
   5  -3   4 1645.74   55.69
   5  -3   4 1574.44   49.50
   5  -3   4 1612.24   50.59
   5  -3   4 1613.14   59.99
  -6   2  -4   37.50    8.20
  -6   2  -4   19.80    8.00
   6  -2   4   21.40    6.70
   6  -2   4   25.70    6.90
  -7   1  -4   83.49    4.60
  -7   1  -4   89.39   11.30
  -7   1  -4   80.39    3.80
  -7   1  -4   88.59   11.90
   7  -1   4   75.79   11.00
   7  -1   4   86.29    8.90
  -8   0  -4  293.77   16.00
  -8   0  -4  324.97   19.80
  -8   0  -4  280.07   17.90
  -8   0  -4  335.27   15.80
   8   0   4  304.67   18.50
   8   0   4  298.17   19.70
  -9  -1  -4   24.80    7.70
  -9  -1  -4    4.80    6.10
  -9  -1  -4    7.20    6.30
  -9  -1  -4   13.80    8.20
   9   1   4   21.50    9.80
   9   1   4   11.00    6.40
 -10  -2  -4 1650.13   65.49
 -10  -2  -4 1576.14   65.69
 -10  -2  -4 1757.62   65.39
  10   2   4 1602.24   70.49
 -11  -3  -4   43.80   12.80
 -11  -3  -4   23.50   11.20
  11   3   4   20.10   12.90
 -12  -4  -4    1.30   13.00
 -12  -4  -4   -9.90    8.80
  12   4   4   12.00   12.90
   1  -6   4   -1.60    7.50
   1  -6   4    4.60   11.10
   1  -6   4    6.50    8.50
   1  -6   4   10.00    9.60
  -2   5  -4  -12.60    8.90
   2  -5   4   -1.70    7.00
   2  -5   4   -5.30    7.50
   2  -5   4    2.10    6.30
   2  -5   4    1.80    6.80
  -3   4  -4  127.39   13.00
  -3   4  -4  138.59   20.60
   3  -4   4  144.19   12.60
   3  -4   4  142.09   19.00
   3  -4   4  144.79   12.20
   3  -4   4  122.19   13.20
   3  -4   4  126.79   12.10
  -4   3  -4  894.41   36.80
  -4   3  -4  890.11   41.60
  -4   3  -4  880.01   33.10
   4  -3   4  891.31   39.20
   4  -3   4  901.91   31.80
   4  -3   4  974.90   35.40
  -5   2  -4  225.98   16.90
  -5   2  -4  230.08   14.20
   5  -2   4  262.17   14.30
   5  -2   4  238.48   15.60
  -6   1  -4  309.07   16.80
  -6   1  -4  291.97   10.70
  -6   1  -4  284.17    9.90
  -6   1  -4  284.17   17.70
   6  -1   4  292.37   16.90
   6  -1   4  312.77   16.70
  -7   0  -4  246.98   15.90
  -7   0  -4  226.88   13.10
  -7   0  -4  208.98   11.90
  -7   0  -4  227.38   15.80
   7   0   4  218.68   14.30
   7   0   4  242.48   17.10
  -8  -1  -4 1831.92   64.89
  -8  -1  -4 1839.12   66.49
  -8  -1  -4 1756.22   64.49
  -8  -1  -4 1895.01   64.49
   8   1   4 1782.42   65.79
   8   1   4 1692.03   68.29
  -9  -2  -4  489.05   26.60
  -9  -2  -4  461.95   28.30
  -9  -2  -4  410.96   27.10
   9   2   4  474.35   31.20
 -10  -3  -4   37.40   13.60
 -10  -3  -4   15.40   10.10
  10   3   4   59.19   16.50
 -11  -4  -4   18.20   13.60
  11   4   4   13.60   14.50
   0  -6   4    3.40    9.30
   0  -6   4  -13.00    7.10
   0  -6   4   -3.60   11.10
   0  -6   4   11.20   10.40
  -1   5  -4   27.30   12.40
   1  -5   4   30.20   10.20
   1  -5   4   16.50   10.10
   1  -5   4   42.10   13.30
   1  -5   4   28.60    9.80
   1  -5   4   34.40    9.60
  -2   4  -4    5.00    6.60
  -2   4  -4    1.20    8.90
   2  -4   4   12.80    9.10
   2  -4   4    6.00    6.00
   2  -4   4    2.20    6.90
   2  -4   4   -2.90    4.80
  -3   3  -4   13.00    8.40
  -3   3  -4    4.90    4.70
   3  -3   4    1.70    4.10
   3  -3   4   11.10    5.30
   3  -3   4    2.70    6.00
  -4   2  -4  283.97   11.90
  -4   2  -4  276.97   18.50
  -4   2  -4  287.57   15.20
   4  -2   4  290.67   14.60
   4  -2   4  309.87   17.50
   4  -2   4  286.17   10.70
  -5   1  -4  883.51   27.00
  -5   1  -4  869.61   27.80
  -5   1  -4  899.11   35.60
   5  -1   4  922.91   34.00
   5  -1   4  819.22   32.80
  -6   0  -4  344.77   16.80
  -6   0  -4  380.26   18.90
  -6   0  -4  362.26   18.70
  -6   0  -4  372.96   16.10
   6   0   4  364.66   18.30
   6   0   4  324.97   22.20
  -7  -1  -4   91.99   10.30
  -7  -1  -4   91.39   10.50
  -7  -1  -4   94.29   12.40
   7   1   4   91.69   13.90
   7   1   4   97.19   12.60
  -8  -2  -4  681.33   32.40
  -8  -2  -4  652.43   33.70
  -8  -2  -4  635.94   33.30
  -8  -2  -4  659.53   33.90
   8   2   4  658.53   37.10
   8   2   4  630.24   33.40
  -9  -3  -4   -5.50    8.70
  -9  -3  -4   -2.70    7.80
   9   3   4   21.60   12.10
 -10  -4  -4   12.40   10.60
 -10  -4  -4   -0.50   11.10
  10   4   4   21.60   12.90
  -1  -6   4   18.60   11.40
  -1  -6   4    6.30   12.00
  -1  -6   4   17.20    9.60
  -1  -6   4   30.40   12.70
   0   5  -4   20.00   10.70
   0  -5   4   26.00   10.00
   0  -5   4   13.50   10.10
   0  -5   4   21.30    8.60
   0  -5   4   12.60    9.50
  -1   4  -4   11.40    7.70
  -1   4  -4    1.40    8.50
   1  -4   4   14.30    6.50
   1  -4   4   21.80    7.30
   1  -4   4   16.00    7.90
   1  -4   4   13.20    9.40
  -2   3  -4   17.40    7.70
  -2   3  -4   10.10    5.80
   2  -3   4    8.50    5.30
   2  -3   4    5.60    6.30
   2  -3   4   10.50    4.90
  -3   2  -4  274.17   12.70
  -3   2  -4  260.27   13.90
  -3   2  -4  270.77   17.90
   3  -2   4  292.97   17.10
   3  -2   4  281.77   11.60
   3  -2   4  275.67   13.10
  -4   1  -4   46.30    3.40
  -4   1  -4   44.90    6.80
  -4   1  -4   52.79    8.50
   4  -1   4   48.70    7.30
   4  -1   4   40.90    3.50
   4  -1   4   51.39    7.00
  -5   0  -4 6023.80  180.48
  -5   0  -4 6014.50  181.68
  -5   0  -4 6374.06  184.48
  -5   0  -4 6047.00  184.08
   5   0   4 6024.80  185.38
   5   0   4 5913.51  183.28
  -6  -1  -4  311.47   18.60
  -6  -1  -4  270.97   17.40
  -6  -1  -4  311.07   17.40
  -6  -1  -4  279.87   17.30
   6   1   4  294.27   19.20
   6   1   4  330.47   18.30
  -7  -2  -4 1389.16   54.59
  -7  -2  -4 1366.36   59.79
  -7  -2  -4 1381.16   55.09
  -7  -2  -4 1444.06   53.29
   7   2   4 1349.56   58.09
   7   2   4 1284.07   58.69
  -8  -3  -4   -6.70    8.10
  -8  -3  -4    4.30    7.80
   8   3   4    8.80    7.90
  -9  -4  -4   84.29   16.40
  -9  -4  -4   31.80   13.60
   9   4   4   61.79   17.20
 -10  -5  -4    1.80   13.10
 -10  -5  -4   13.50   11.00
  10   5   4   24.30   16.00
  -2  -6   4   -6.30    8.40
  -2  -6   4  -13.70    8.10
  -2  -6   4    1.90    8.60
   1   5  -4    5.70    9.50
  -1  -5   4    7.00   11.10
  -1  -5   4    8.30    7.40
  -1  -5   4   16.50    8.50
   0   4  -4  322.87   25.40
   0   4  -4  316.17   22.50
   0  -4   4  260.17   22.30
   0  -4   4  328.17   19.50
   0  -4   4  320.87   24.40
   0  -4   4  345.37   22.00
   0  -4   4  339.37   22.20
  -1   3  -4   49.00   11.80
  -1   3  -4   43.60    8.30
   1  -3   4   46.60    7.50
   1  -3   4   32.80    7.40
   1  -3   4   44.80    7.60
   1  -3   4   45.20   10.80
  -2   2  -4 1260.07   42.80
  -2   2  -4 1262.77   43.10
  -2   2  -4 1248.28   48.40
   2  -2   4 1251.37   41.90
   2  -2   4 1342.57   42.10
   2  -2   4 1304.77   47.50
  -3   1  -4   -3.40    3.00
  -3   1  -4    5.70    5.00
  -3   1  -4    0.70    2.00
   3  -1   4   -1.90    3.70
   3  -1   4    2.50    1.80
   3  -1   4   -1.40    3.00
  -5  -1  -4  834.32   35.10
  -5  -1  -4  902.11   33.80
  -5  -1  -4  847.42   34.60
  -5  -1  -4  858.51   33.80
   5   1   4  793.82   40.00
   5   1   4  916.11   34.70
  -6  -2  -4   19.00    8.10
  -6  -2  -4   23.20    9.30
  -6  -2  -4   13.10    6.20
  -6  -2  -4   14.30    6.10
   6   2   4   34.10    9.10
   6   2   4   17.70    9.00
  -7  -3  -4  443.16   25.60
  -7  -3  -4  402.46   28.00
  -7  -3  -4  410.26   28.60
  -7  -3  -4  443.96   31.30
   7   3   4  422.56   31.00
   7   3   4  387.86   30.50
  -8  -4  -4    8.90    8.90
  -8  -4  -4    4.20   10.90
   8   4   4   24.30   14.10
  -9  -5  -4   29.60   15.10
  -9  -5  -4   10.70   10.60
   3   6  -4   26.20   11.30
  -3  -6   4   17.10   11.70
  -3  -6   4   -1.50    9.90
  -3  -6   4   11.00    9.10
   2   5  -4   25.90   12.00
  -2  -5   4   12.10    8.80
  -2  -5   4   26.90    9.40
  -2  -5   4    7.20   11.70
   1   4  -4   -4.70    6.10
  -1  -4   4    3.20    5.40
  -1  -4   4    7.00    7.00
  -1  -4   4    5.90    8.50
  -1  -4   4   -8.70    5.30
   0   3  -4  135.49   15.50
   0  -3   4  152.88   14.90
   0  -3   4  157.38   12.50
   0  -3   4  147.99   10.80
   0  -3   4  156.38   11.40
  -1   2  -4   82.79    8.50
  -1   2  -4  100.39   13.20
   1  -2   4   81.99    7.50
   1  -2   4   96.39    6.60
   1  -2   4   81.69    9.10
   1  -2   4   95.39    7.30
  -2   1  -4    1.60    2.50
  -2   1  -4    1.30    2.50
  -2   1  -4    2.10    4.70
   2  -1   4    2.00    2.10
   2  -1   4    5.80    2.80
   2  -1   4    1.90    4.00
  -4  -1  -4   49.70    8.40
  -4  -1  -4   43.90    8.40
  -4  -1  -4   54.29    8.00
  -4  -1  -4   47.10    8.20
   4   1   4   46.40    9.80
   4   1   4   47.30    8.00
  -5  -2  -4  243.18   17.20
  -5  -2  -4  220.08   16.90
  -5  -2  -4  222.48   14.80
  -5  -2  -4  236.78   17.80
   5   2   4  241.08   19.20
   5   2   4  223.88   16.30
  -6  -3  -4  417.36   27.20
  -6  -3  -4  394.26   26.50
  -6  -3  -4  388.26   27.00
  -6  -3  -4  401.16   23.70
   6   3   4  425.46   28.80
   6   3   4  393.06   26.00
  -7  -4  -4   22.00   10.20
  -7  -4  -4   16.90   10.80
   7   4   4   31.30   12.70
  -8  -5  -4    4.70    9.70
   8   5   4   13.60   11.90
   4   6  -4   36.80   13.00
  -4  -6   4   -6.20   11.30
  -4  -6   4    8.30    9.80
   3   5  -4   19.40   11.10
   3   5  -4   -1.90    7.50
  -3  -5   4    3.40    6.60
  -3  -5   4  -19.50    7.80
  -3  -5   4    6.50    8.60
   2   4  -4  186.38   16.00
   2   4  -4  180.18   19.20
  -2  -4   4  180.38   19.50
  -2  -4   4  178.78   14.30
  -2  -4   4  157.48   16.80
  -2  -4   4  191.78   19.60
   1   3  -4    6.00    4.80
   1   3  -4    1.50    7.40
   1   3  -4   -2.50    5.50
  -1  -3   4    5.10    5.40
  -1  -3   4    0.00    5.70
  -1  -3   4    2.70    4.50
  -1  -3   4    1.00    3.30
   0   2  -4   74.89   11.60
   0   2  -4   73.79    9.20
   0  -2   4   56.39    6.00
   0  -2   4   61.69    5.80
   0  -2   4   84.59   11.20
   0  -2   4   68.69    8.30
  -1   1  -4 1316.87   46.10
  -1   1  -4 1338.67   40.70
  -1   1  -4 1359.86   42.40
   1  -1   4 1319.97   40.50
   1  -1   4 1361.26   41.80
   1  -1   4 1306.07   45.50
  -2   0  -4  701.73   25.70
  -2   0  -4  702.63   24.20
  -2   0  -4  724.63   25.80
   2   0   4  713.23   24.70
   2   0   4  722.63   26.40
   2   0   4  743.93   25.80
  -3  -1  -4    2.70    4.10
  -3  -1  -4   -1.40    4.30
  -3  -1  -4    3.10    4.00
  -3  -1  -4    4.70    5.10
   3   1   4   -4.00    3.30
   3   1   4    0.90    5.40
  -4  -2  -4  276.07   18.50
  -4  -2  -4  252.37   17.50
  -4  -2  -4  285.07   18.00
  -4  -2  -4  290.67   16.80
   4   2   4  271.17   19.90
   4   2   4  289.67   17.60
  -5  -3  -4 1670.53   61.09
  -5  -3  -4 1565.44   62.89
  -5  -3  -4 1634.34   64.49
   5   3   4 1636.74   66.99
   5   3   4 1490.55   62.49
  -6  -4  -4  506.65   30.20
  -6  -4  -4  526.55   33.60
   6   4   4  453.65   34.90
  -7  -5  -4  -11.00    9.50
  -7  -5  -4   -4.70    8.80
   7   5   4   11.10   13.00
   5   6  -4   34.80   14.00
  -5  -6   4  -10.70   10.60
   4   5  -4   81.29   18.30
   4   5  -4   97.19   16.40
  -4  -5   4  116.99   21.20
  -4  -5   4  107.49   15.30
   3   4  -4   12.60    9.80
   3   4  -4    2.50    7.90
  -3  -4   4   16.80   10.60
  -3  -4   4   12.90    9.20
  -3  -4   4   -0.90    5.30
  -3  -4   4    2.00    7.10
   2   3  -4   49.20   10.60
   2   3  -4   76.79   10.30
  -2  -3   4   67.59   13.30
  -2  -3   4   84.49   12.30
  -2  -3   4   67.39    9.00
  -2  -3   4   52.19   11.60
   1   2  -4 2017.10   71.69
   1   2  -4 2069.79   69.09
   1   2  -4 2154.98   65.59
  -1  -2   4 2054.89   64.79
  -1  -2   4 2048.70   71.39
  -1  -2   4 2083.29   68.19
  -2  -1  -4    5.70    4.50
  -2  -1  -4    2.90    5.00
  -2  -1  -4    6.70    3.50
   2   1   4   -0.30    3.50
   2   1   4    4.00    5.70
   2   1   4   -6.70    3.90
  -3  -2  -4  281.87   18.50
  -3  -2  -4  250.87   14.80
  -3  -2  -4  263.37   17.70
  -3  -2  -4  281.67   17.60
   3   2   4  261.57   16.20
   3   2   4  268.07   19.00
  -4  -3  -4  900.11   41.40
  -4  -3  -4  956.10   39.80
  -4  -3  -4  969.20   43.20
  -4  -3  -4  948.21   42.90
   4   3   4  845.72   40.20
   4   3   4  908.61   44.50
  -5  -4  -4   23.20    9.90
  -5  -4  -4   -3.70    8.70
   5   4   4    5.60   10.00
  -6  -5  -4   -4.00    8.40
  -6  -5  -4   -6.70   10.40
   6   5   4   -0.90    9.30
  -7  -6  -4  -10.80    9.90
   7   6   4   -4.20   12.60
   6   6  -4   31.50   14.00
   6   6  -4   -4.60   12.00
  -6  -6   4  -15.20    7.90
  -6  -6   4    8.70   10.60
   5   5  -4   76.89   15.40
   5   5  -4   59.59   16.60
  -5  -5   4   73.99   13.50
  -5  -5   4   64.79   17.20
   4   4  -4    7.80    7.80
   4   4  -4   -5.00    6.60
  -4  -4   4    7.00    9.30
  -4  -4   4    2.50    9.30
  -4  -4   4    4.60    6.00
  -4  -4   4   -9.60    7.40
   3   3  -4    8.70    7.60
   3   3  -4    1.90    5.80
  -3  -3   4    3.50    6.70
  -3  -3   4    5.10    6.40
  -3  -3   4   19.30    9.10
   2   2  -4  280.87   14.10
   2   2  -4  267.97   17.30
   2   2  -4  276.57   16.70
  -2  -2   4  272.47   12.70
  -2  -2   4  236.58   15.10
  -2  -2   4  254.17   16.50
  -2  -2   4  294.17   18.40
   1   1  -4 1415.36   48.30
   1   1  -4 1437.16   46.50
  -1  -1   4 1414.46   48.10
  -1  -1   4 1418.66   42.10
  -1  -1   4 1405.36   45.90
  -1  -1  -4 1360.76   45.40
  -1  -1  -4 1370.16   47.60
  -1  -1  -4 1382.26   43.70
   1   1   4 1396.36   48.00
   1   1   4 1336.07   45.60
   1   1   4 1291.97   43.90
  -2  -2  -4 1260.47   46.50
  -2  -2  -4 1279.47   44.50
  -2  -2  -4 1276.37   47.60
  -2  -2  -4 1174.38   47.70
   2   2   4 1205.58   45.10
   2   2   4 1286.47   49.20
  -3  -3  -4   16.00    7.70
  -3  -3  -4   -3.50    6.10
  -3  -3  -4    6.00    6.40
  -3  -3  -4    6.10    6.70
   3   3   4   -2.40    4.50
   3   3   4    6.40    7.80
  -4  -4  -4    4.40    9.80
  -4  -4  -4    2.40    7.80
  -4  -4  -4   25.90    9.80
   4   4   4   21.20    9.40
   4   4   4    9.60    9.60
  -5  -5  -4   18.70   10.30
  -5  -5  -4    5.40    9.00
   5   5   4    7.20   11.40
  -6  -6  -4   21.40   12.60
   6   6   4   -6.80   12.00
   7   6  -4   32.80   14.70
   7   6  -4   18.80   14.70
  -7  -6   4   16.30   11.80
  -7  -6   4    9.00   13.30
   6   5  -4   18.20   11.80
   6   5  -4   16.10   11.80
  -6  -5   4   16.40    9.50
  -6  -5   4   16.50   10.80
   5   4  -4   34.50   11.70
   5   4  -4   28.00   10.90
  -5  -4   4   42.00   10.00
  -5  -4   4   35.20   11.60
   4   3  -4   84.79   14.00
   4   3  -4   71.09   11.10
  -4  -3   4   60.79   12.30
  -4  -3   4   59.89    9.00
  -4  -3   4   72.49   12.40
  -4  -3   4   84.19   15.40
   3   2  -4   41.40    8.80
   3   2  -4   50.09    7.60
  -3  -2   4   57.49   10.70
  -3  -2   4   45.30    8.80
  -3  -2   4   60.49   11.50
  -3  -2   4   46.70    6.70
   1   0  -4  992.50   32.10
   1   0  -4  978.80   32.10
   1   0  -4  996.10   32.40
   1   0  -4 1009.20   32.90
  -1   0   4 1003.90   32.50
  -1   0   4 1043.00   32.30
  -1   0   4  988.20   31.90
  -1  -2  -4   94.69   12.00
  -1  -2  -4   93.69    8.70
  -1  -2  -4   87.19    9.90
  -1  -2  -4   92.49   11.00
   1   2   4  119.79   14.60
   1   2   4   86.89    8.90
  -2  -3  -4   11.30    6.20
  -2  -3  -4   10.10    6.40
  -2  -3  -4   13.30    7.30
  -2  -3  -4    0.50    5.60
   2   3   4   19.00    9.60
   2   3   4   10.60    5.80
  -3  -4  -4  153.18   17.50
  -3  -4  -4  143.19   19.40
  -3  -4  -4  140.89   17.90
  -3  -4  -4  147.69   20.80
   3   4   4  102.39   16.20
   3   4   4  140.89   21.50
  -4  -5  -4    7.40    8.40
  -4  -5  -4   10.40   10.30
   4   5   4  -15.00   10.20
  -5  -6  -4  -11.70   10.50
   5   6   4   18.30   15.60
   8   6  -4    3.10   12.00
   7   5  -4   17.60   10.80
   7   5  -4   14.30   10.10
  -7  -5   4    4.50    9.10
   6   4  -4   18.90   10.60
  -6  -4   4   28.00    8.60
   5   3  -4   23.90    9.60
   5   3  -4   27.50    8.70
  -5  -3   4   22.80    9.90
  -5  -3   4   25.20    8.40
  -5  -3   4   31.70    9.50
  -5  -3   4   30.00    7.20
   4   2  -4 6484.85  205.48
   4   2  -4 6710.33  201.88
  -4  -2   4 6522.45  210.38
  -4  -2   4 6730.63  204.28
  -4  -2   4 6789.02  200.08
  -4  -2   4 6756.62  207.38
   3   1  -4 1462.45   45.70
   3   1  -4 1409.86   48.40
  -3  -1   4 1441.46   45.10
  -3  -1   4 1376.66   48.50
  -3  -1   4 1418.86   47.70
  -3  -1   4 1393.16   49.30
   1  -1  -4 1427.76   49.00
   1  -1  -4 1399.16   45.70
   1  -1  -4 1447.36   43.10
   1  -1  -4 1446.76   48.40
  -1   1   4 1352.76   43.50
  -1   1   4 1379.66   46.00
  -1   1   4 1449.95   48.90
   0  -2  -4   91.99   12.10
   0  -2  -4   69.29    9.30
   0  -2  -4   56.09    6.40
   0  -2  -4   68.49   10.00
   0   2   4   74.49   12.10
   0   2   4   58.09    8.10
   0   2   4   59.29    8.90
  -1  -3  -4   47.90   10.50
  -1  -3  -4   57.79   10.30
  -1  -3  -4   43.00    9.90
  -1  -3  -4   37.80    8.30
  -1  -3  -4   56.19   11.10
   1   3   4   33.50   10.60
   1   3   4   34.80    8.40
  -2  -4  -4    5.70    8.50
  -2  -4  -4  -10.80    5.80
  -2  -4  -4   -6.70    5.80
  -2  -4  -4    5.40    8.20
  -2  -4  -4    5.50    8.40
   2   4   4    0.30    9.40
  -3  -5  -4  117.59   18.30
  -3  -5  -4   96.29   17.80
   3   5   4  121.89   22.00
  -4  -6  -4   64.49   14.30
  -4  -6  -4   97.59   20.40
   4   6   4   88.19   22.10
   9   6  -4    3.70   12.00
   8   5  -4    9.90   11.90
   8   5  -4   20.00   13.70
  -8  -5   4    8.90   10.90
   7   4  -4  117.19   17.50
   7   4  -4  132.19   20.80
  -7  -4   4  134.59   14.30
  -7  -4   4  152.18   23.00
   6   3  -4   48.80   12.10
   6   3  -4   50.49   11.30
  -6  -3   4   64.19   13.30
  -6  -3   4   55.09   12.70
  -6  -3   4   56.39   15.80
  -6  -3   4   58.49    9.80
   5   2  -4  167.38   13.90
   5   2  -4  181.78   14.80
   5   2  -4  173.88   13.10
  -5  -2   4  193.88   15.10
  -5  -2   4  187.08   12.20
  -5  -2   4  192.18   15.80
  -5  -2   4  209.28   17.20
   4   1  -4 2305.87   70.89
   4   1  -4 2162.78   72.79
   4   1  -4 2231.78   73.09
  -4  -1   4 2180.58   72.69
  -4  -1   4 2202.58   72.29
  -4  -1   4 2335.87   70.49
  -4  -1   4 2246.78   74.29
   3   0  -4 1653.13   53.29
   3   0  -4 1708.03   53.19
  -3   0   4 1709.03   53.79
  -3   0   4 1689.43   52.59
  -3   0   4 1687.03   52.79
  -3   0   4 1669.13   51.99
   1  -2  -4 2121.49   72.79
   1  -2  -4 2138.29   69.19
   1  -2  -4 2147.59   73.39
   1  -2  -4 2169.08   68.69
   1  -2  -4 2077.39   66.99
  -1   2   4 2116.49   73.39
  -1   2   4 2018.00   69.79
   0  -3  -4  152.98   14.10
   0  -3  -4  168.18   16.30
   0  -3  -4  157.18   13.60
   0  -3  -4  150.78   12.90
   0  -3  -4  154.58   12.40
   0   3   4  141.79   14.40
  -1  -4  -4   13.40    8.40
  -1  -4  -4   18.00    9.10
  -1  -4  -4   21.00    7.30
  -1  -4  -4   16.00    9.40
  -1  -4  -4   22.30    9.10
   1   4   4   23.20   10.80
  -2  -5  -4    4.30    8.80
  -2  -5  -4    2.90   10.00
   2   5   4   -7.90    9.40
  -3  -6  -4    2.60    9.00
  -3  -6  -4   19.90   14.30
   3   6   4    6.10   11.90
   9   5  -4    5.10   11.70
   9   5  -4   16.10   12.00
  -9  -5   4    1.00   11.00
   8   4  -4  182.88   23.00
   8   4  -4  153.78   22.70
  -8  -4   4  169.08   23.30
  -8  -4   4  177.28   16.20
   7   3  -4  369.66   24.10
   7   3  -4  377.66   26.30
  -7  -3   4  342.47   25.60
  -7  -3   4  342.87   24.00
  -7  -3   4  388.26   22.10
  -7  -3   4  397.26   25.80
   6   2  -4 9793.22  289.57
   6   2  -4 8651.63  290.17
   6   2  -4 9714.73  292.07
  -6  -2   4 9666.63  286.87
  -6  -2   4 9999.00  291.67
  -6  -2   4 9688.73  290.67
   5   1  -4  166.68   12.60
   5   1  -4  154.18   10.80
   5   1  -4  149.99   11.60
  -5  -1   4  164.08   13.10
  -5  -1   4  149.39   11.70
  -5  -1   4  154.78   10.40
   4   0  -4  198.88   10.50
   4   0  -4  191.88   10.90
   4   0  -4  186.48    9.60
  -4   0   4  188.88    9.30
  -4   0   4  200.88   10.00
  -4   0   4  204.88   11.30
   3  -1  -4 1447.06   49.30
   3  -1  -4 1483.65   42.20
   3  -1  -4 1445.96   45.60
  -3   1   4 1383.46   45.90
  -3   1   4 1420.56   49.70
   2  -2  -4  269.77   13.30
   2  -2  -4  278.57   17.10
   2  -2  -4  291.77   18.60
   2  -2  -4  288.37   14.10
   2  -2  -4  305.87   14.70
  -2   2   4  273.37   15.00
   1  -3  -4    3.20    5.40
   1  -3  -4    5.30    6.60
   1  -3  -4   -5.60    3.30
   1  -3  -4    6.50    5.70
   1  -3  -4    3.60    5.80
   1  -3  -4    5.40    7.40
   0  -4  -4  367.76   23.30
   0  -4  -4  328.57   24.90
   0  -4  -4  304.57   24.20
   0  -4  -4  356.56   22.20
   0  -4  -4  343.07   25.40
   0  -4  -4  327.47   22.60
   0   4   4  360.26   26.60
  -1  -5  -4   39.40   10.50
  -1  -5  -4   26.30   10.30
  -1  -5  -4   41.70   11.90
  -2  -6  -4  182.58   27.60
  -2  -6  -4  198.28   22.20
  -2  -6  -4  162.78   24.50
  10   5  -4    6.10   10.70
  10   5  -4   -8.50   11.10
 -10  -5   4    8.10    8.20
   9   4  -4   71.09   16.80
   9   4  -4   70.29   16.00
  -9  -4   4   37.60   13.10
   8   3  -4  504.35   32.30
   8   3  -4  608.14   34.90
   8   3  -4  609.54   33.70
  -8  -3   4  601.94   33.30
  -8  -3   4  537.05   35.00
  -8  -3   4  603.74   29.50
  -8  -3   4  598.54   33.60
   7   2  -4  782.32   36.50
   7   2  -4  697.53   34.90
   7   2  -4  808.52   35.20
  -7  -2   4  790.12   35.30
  -7  -2   4  816.82   33.10
  -7  -2   4  776.62   35.50
   6   1  -4 2218.58   75.29
   6   1  -4 2086.89   74.29
   6   1  -4 2277.47   74.09
  -6  -1   4 2280.87   74.39
  -6  -1   4 2376.36   73.79
  -6  -1   4 2202.98   73.99
   5   0  -4  173.18   10.70
   5   0  -4  175.78   11.30
   5   0  -4  166.58    9.80
  -5   0   4  159.68    9.40
  -5   0   4  184.08    9.60
  -5   0   4  186.18   11.60
   4  -1  -4 2385.96   75.49
   4  -1  -4 2355.76   70.99
   4  -1  -4 2322.37   68.49
  -4   1   4 2310.77   68.99
  -4   1   4 2231.18   70.99
  -4   1   4 2283.67   75.79
   3  -2  -4   55.19    6.50
   3  -2  -4   40.90    9.30
   3  -2  -4   49.20   10.00
   3  -2  -4   56.29    7.20
   3  -2  -4   52.89    6.40
  -3   2   4   43.10    9.80
  -3   2   4   46.00    7.50
   2  -3  -4   73.79   12.70
   2  -3  -4   73.59   12.40
   2  -3  -4   75.89   10.00
   2  -3  -4   49.00    9.50
   2  -3  -4   67.59   10.10
   1  -4  -4   11.60    7.10
   1  -4  -4    6.30    6.30
   1  -4  -4   18.40   10.20
   1  -4  -4    3.80    7.60
   1  -4  -4   -1.90    7.60
   1  -4  -4    8.20    7.30
   0  -5  -4   32.70   12.80
   0  -5  -4   22.10    9.80
   0  -5  -4   39.10   10.50
   0  -5  -4   18.90   10.50
  -1  -6  -4   10.30   11.80
  -1  -6  -4    8.30    8.90
  -1  -6  -4   -6.70    7.90
  11   5  -4   32.50   14.00
  11   5  -4    4.00   10.20
 -11  -5   4   34.30   14.40
  10   4  -4    4.70   10.10
  10   4  -4   21.20   11.70
 -10  -4   4    8.10    9.50
   9   3  -4 1235.18   55.89
   9   3  -4 1223.48   54.09
  -9  -3   4 1193.08   49.99
  -9  -3   4 1244.58   54.19
   8   2  -4  233.98   19.40
   8   2  -4  254.57   18.50
   8   2  -4  220.38   18.40
  -8  -2   4  271.87   17.60
  -8  -2   4  269.07   18.20
  -8  -2   4  234.08   18.30
   7   1  -4  940.11   38.50
   7   1  -4  940.61   38.70
  -7  -1   4 1091.59   39.50
  -7  -1   4  967.40   38.20
  -7  -1   4 1005.40   38.20
   6   0  -4   95.59    9.50
   6   0  -4   84.19    7.70
   6   0  -4   81.29    8.50
  -6   0   4   88.79    7.00
  -6   0   4   89.59    7.30
  -6   0   4   80.89    9.00
   5  -1  -4  150.48    8.50
   5  -1  -4  146.19   11.60
   5  -1  -4  160.98    7.40
  -5   1   4  162.58   12.70
  -5   1   4  155.28    8.70
  -5   1   4  161.78    7.80
   4  -2  -4 6797.82  198.18
   4  -2  -4 6664.43  196.88
  -4   2   4 6550.54  199.38
  -4   2   4 6644.14  205.48
  -4   2   4 6626.14  197.98
   3  -3  -4    0.80    6.50
   3  -3  -4   15.70    5.60
   3  -3  -4   14.00    8.10
   3  -3  -4   13.10    5.30
   3  -3  -4   11.10    4.80
   2  -4  -4  177.58   18.40
   2  -4  -4  179.98   15.80
   2  -4  -4  189.18   19.40
   2  -4  -4  180.98   17.40
   2  -4  -4  183.68   15.80
   2  -4  -4  171.98   15.00
   1  -5  -4    4.00   10.80
   1  -5  -4   12.50    8.40
   1  -5  -4   -3.70    6.50
   1  -5  -4   16.80    8.30
   0  -6  -4   -1.50    9.30
   0  -6  -4    1.70    9.10
   0  -6  -4   -2.00    9.20
  11   4  -4   29.10   13.40
  11   4  -4   29.40   14.40
 -11  -4   4   25.80   10.60
  10   3  -4  107.69   18.20
  10   3  -4  142.59   20.90
 -10  -3   4  136.69   19.80
   9   2  -4   12.00    7.10
   9   2  -4   27.50   10.50
  -9  -2   4   24.20    8.90
  -9  -2   4   15.10    7.80
  -9  -2   4   19.90    8.30
   8   1  -4 2462.95   86.99
   8   1  -4 2683.63   88.39
   8   1  -4 2571.74   87.49
  -8  -1   4 2606.14   86.69
  -8  -1   4 2569.84   86.09
  -8  -1   4 2690.13   86.39
   7   0  -4   64.19    8.60
   7   0  -4   73.89    8.40
   7   0  -4   65.49    7.30
  -7   0   4   71.79    7.30
  -7   0   4   65.29    7.70
  -7   0   4   85.19   11.20
   6  -1  -4 2344.87   72.69
   6  -1  -4 2372.16   71.79
  -6   1   4 2355.66   78.89
  -6   1   4 2317.97   71.99
  -6   1   4 2319.77   72.09
   5  -2  -4  189.98    9.20
   5  -2  -4  177.38   14.50
   5  -2  -4  177.98    9.80
  -5   2   4  176.68   10.60
  -5   2   4  170.08   14.20
  -5   2   4  171.28   10.70
   4  -3  -4   67.89    9.00
   4  -3  -4   68.69    8.90
   4  -3  -4   71.39   10.90
   4  -3  -4   69.49   12.70
   4  -3  -4   58.39    8.90
   4  -3  -4   82.99   14.70
   3  -4  -4   -3.60    4.70
   3  -4  -4   10.60    5.90
   3  -4  -4   10.20    9.10
   3  -4  -4    9.60    6.00
   3  -4  -4   11.00    7.10
   3  -4  -4   -0.50    5.40
   2  -5  -4    5.90    7.10
   2  -5  -4    4.10    9.40
   2  -5  -4   21.50    8.10
   2  -5  -4   11.00    7.90
   1  -6  -4   27.30   12.00
   1  -6  -4   16.70    8.90
   1  -6  -4   12.20    8.60
  12   4  -4   36.60   15.20
  12   4  -4   52.89   14.70
 -12  -4   4   56.79   15.00
  11   3  -4  161.98   23.40
  11   3  -4  204.08   21.90
 -11  -3   4  160.98   21.90
  10   2  -4   23.10   10.00
  10   2  -4   24.40    9.50
  10   2  -4   18.10    8.70
 -10  -2   4   21.70    9.70
 -10  -2   4   10.80    8.20
 -10  -2   4   22.50    9.30
   9   1  -4   19.30    8.40
   9   1  -4    9.80    6.50
   9   1  -4    8.40    7.20
  -9  -1   4   14.90    6.80
  -9  -1   4   15.40    6.90
  -9  -1   4   13.90    6.90
   8   0  -4 1873.51   64.39
   8   0  -4 1915.41   64.89
   8   0  -4 1913.21   66.99
  -8   0   4 1878.01   66.99
  -8   0   4 1978.50   65.49
  -8   0   4 1966.30   63.29
   7  -1  -4  939.01   33.90
   7  -1  -4  997.20   34.60
   7  -1  -4 1011.20   39.40
  -7   1   4 1004.20   33.50
  -7   1   4 1002.40   40.60
  -7   1   4 1044.90   34.50
   6  -2  -4 9971.20  292.97
  -6   2   4 9636.84  294.57
  -6   2   4 9485.25  286.07
  -6   2   4 9611.04  285.77
   5  -3  -4   17.30    5.10
   5  -3  -4   40.10    7.80
   5  -3  -4   20.90    8.70
   5  -3  -4   18.00    5.30
   5  -3  -4   35.90   11.40
  -5   3   4   29.20    9.30
  -5   3   4   20.20    6.80
   4  -4  -4   11.90    8.80
   4  -4  -4    6.70    5.70
   4  -4  -4    3.80    5.10
   4  -4  -4    4.90    5.60
   4  -4  -4    5.00    8.30
   4  -4  -4   -3.80    5.30
   3  -5  -4    9.10    8.80
   3  -5  -4   25.00    9.20
   3  -5  -4   10.80    7.80
   3  -5  -4    8.90    9.70
   3  -5  -4   15.30    7.70
   2  -6  -4    2.80    8.30
   2  -6  -4    1.60    8.00
  13   4  -4    2.30   10.00
  13   4  -4   -1.90   10.40
 -13  -4   4    2.60    8.70
  12   3  -4   32.60   12.60
  12   3  -4   49.50   13.90
 -12  -3   4   51.59   14.00
  11   2  -4    4.30    8.90
  11   2  -4   -0.90    7.70
 -11  -2   4   13.50    7.30
 -11  -2   4    7.30    7.90
  10   1  -4    0.20    6.90
  10   1  -4    0.40    5.10
  10   1  -4    4.00    7.50
 -10  -1   4    3.00    7.30
 -10  -1   4    9.80    6.50
 -10  -1   4   12.80    6.60
   9   0  -4  623.74   27.30
   9   0  -4  593.74   28.90
   9   0  -4  609.94   27.20
  -9   0   4  638.04   25.60
  -9   0   4  616.64   29.40
   8  -1  -4 2687.03   89.09
   8  -1  -4 2636.04   83.29
   8  -1  -4 2580.34   83.19
  -8   1   4 2652.43   90.49
  -8   1   4 2742.13   83.49
  -8   1   4 2606.34   81.49
   7  -2  -4  814.12   28.30
   7  -2  -4  845.72   36.30
   7  -2  -4  835.32   28.50
  -7   2   4  769.92   30.30
  -7   2   4  760.32   36.70
  -7   2   4  826.52   29.40
   6  -3  -4   66.19    7.20
   6  -3  -4   63.09   11.30
   6  -3  -4   74.09   12.50
   6  -3  -4   62.59    6.80
  -6   3   4   69.79   10.20
  -6   3   4   68.09   13.10
   5  -4  -4   31.30    9.30
   5  -4  -4   41.40    9.90
   5  -4  -4   34.20   12.20
   5  -4  -4   56.99    9.40
   5  -4  -4   48.00   13.10
   5  -4  -4   35.60    8.60
   4  -5  -4   82.39   16.60
   4  -5  -4   87.19   13.60
   4  -5  -4   77.69   13.40
   4  -5  -4  103.79   16.00
   3  -6  -4    4.80   10.20
   3  -6  -4    3.60    8.00
   3  -6  -4   -2.40    7.20
  14   4  -4    3.50   13.40
  14   4  -4   16.40   11.20
 -14  -4   4    4.60   13.80
  13   3  -4    7.20   10.80
  13   3  -4   10.00   11.30
 -13  -3   4   -3.70    8.00
  12   2  -4    7.80    9.30
  12   2  -4    2.40    7.70
 -12  -2   4   -3.30    8.50
  11   1  -4    8.20    8.30
  11   1  -4   -0.20    5.90
 -11  -1   4    4.50    7.20
 -11  -1   4    7.00    6.90
 -11  -1   4    1.80    5.50
  10   0  -4 1291.27   52.89
  10   0  -4 1287.27   49.99
  10   0  -4 1326.77   53.89
 -10   0   4 1373.76   47.80
 -10   0   4 1453.65   49.40
   9  -1  -4   17.70    7.40
   9  -1  -4   14.10    5.00
   9  -1  -4   17.00    5.20
  -9   1   4   27.90    6.30
  -9   1   4   20.60    4.30
  -9   1   4   25.10    8.30
   8  -2  -4  275.77   13.00
   8  -2  -4  234.68   12.00
   8  -2  -4  245.68   17.40
  -8   2   4  253.17   12.40
  -8   2   4  249.38   14.50
  -8   2   4  254.17   19.60
   7  -3  -4  401.96   17.40
   7  -3  -4  431.56   20.30
   7  -3  -4  398.96   24.90
  -7   3   4  356.06   25.00
  -7   3   4  439.96   21.70
   6  -4  -4   17.00   11.40
   6  -4  -4   16.20    7.50
   6  -4  -4   23.20    6.50
   6  -4  -4   37.60   12.00
   6  -4  -4   38.00    9.70
   6  -4  -4   19.50    6.40
  -6   4   4   27.40    8.90
   5  -5  -4   98.69   18.90
   5  -5  -4   97.79   15.40
   5  -5  -4   72.79   12.70
   5  -5  -4   83.89   13.30
   5  -5  -4   84.79   13.00
   4  -6  -4    3.30    7.90
   4  -6  -4   21.10   10.40
   4  -6  -4    4.40    8.00
  14   3  -4   10.40    9.80
  14   3  -4    5.20   11.30
 -14  -3   4   27.30   12.60
  13   2  -4   50.29   13.10
  13   2  -4   35.00   12.70
 -13  -2   4   28.90   10.60
  12   1  -4   -2.60    6.90
  12   1  -4  -14.80    5.80
  12   1  -4    1.90    6.50
 -12  -1   4    6.00    6.30
 -12  -1   4   -5.80    5.90
  11   0  -4 1828.12   68.99
  11   0  -4 1679.63   65.09
  11   0  -4 1775.52   64.69
 -11   0   4 1973.10   64.49
 -11   0   4 1798.72   68.79
 -11   0   4 1835.32   61.89
  10  -1  -4   -1.70    4.40
  10  -1  -4    1.10    3.20
  10  -1  -4   -6.60    6.10
 -10   1   4    4.50    3.40
 -10   1   4    7.90    6.60
   9  -2  -4   15.80    4.40
   9  -2  -4   20.80    5.00
   9  -2  -4   16.60    7.40
  -9   2   4   12.30    6.30
  -9   2   4   10.00    4.00
  -9   2   4   13.70    7.40
   8  -3  -4  630.24   33.00
   8  -3  -4  632.34   23.30
   8  -3  -4  644.24   25.00
   8  -3  -4  598.24   25.70
  -8   3   4  603.14   34.40
  -8   3   4  581.94   27.70
   7  -4  -4  143.09   11.80
   7  -4  -4  122.09   10.50
   7  -4  -4  158.58   17.40
   7  -4  -4  125.59   14.40
  -7   4   4  138.29   14.70
   6  -5  -4   32.60    8.50
   6  -5  -4    2.00    5.70
   6  -5  -4    9.90    9.80
   6  -5  -4    9.40    9.00
   6  -5  -4   14.00    8.60
   5  -6  -4  -13.60    6.80
   5  -6  -4    8.60    9.30
   5  -6  -4  -14.20    8.20
  15   3  -4    8.80   11.30
  15   3  -4   17.10   11.60
 -15  -3   4    2.80    8.90
  14   2  -4    0.40    8.20
  14   2  -4   17.70   10.20
 -14  -2   4    7.20    8.40
  13   1  -4  140.79   20.70
  13   1  -4  177.68   16.80
 -13  -1   4  174.08   16.40
 -13  -1   4  170.78   15.50
  12   0  -4   14.50    6.60
  12   0  -4   16.50    8.30
  12   0  -4   34.40   10.50
 -12   0   4   22.80    7.80
 -12   0   4   25.00    6.30
  11  -1  -4   14.50    5.80
  11  -1  -4    5.30    7.10
  11  -1  -4   12.30    5.70
 -11   1   4    6.10    5.30
 -11   1   4    6.50    3.40
 -11   1   4    2.90    5.10
  10  -2  -4   18.80    9.30
  10  -2  -4   10.80    4.40
  10  -2  -4   18.30    5.30
 -10   2   4    9.90    6.10
 -10   2   4   11.10    9.20
 -10   2   4   17.80    4.00
   9  -3  -4 1240.68   43.00
   9  -3  -4 1228.68   52.09
   9  -3  -4 1204.68   40.80
   9  -3  -4 1263.87   43.60
  -9   3   4 1227.28   47.50
   8  -4  -4  147.99   12.30
   8  -4  -4  175.38   11.20
   8  -4  -4  192.28   19.20
   8  -4  -4  185.28   13.80
  -8   4   4  183.58   16.20
   7  -5  -4   36.70    9.50
   7  -5  -4   21.30    7.20
   7  -5  -4   14.00   10.40
   7  -5  -4   23.30    8.30
   7  -5  -4   19.80    9.10
   6  -6  -4   -8.50    9.20
  16   3  -4   27.20   14.70
  16   3  -4   36.20   15.80
 -16  -3   4  -10.50   12.00
  15   2  -4   -5.40    4.50
  15   2  -4    3.10    9.80
 -15  -2   4   12.00   10.00
  14   1  -4    4.90    8.20
  14   1  -4    1.10    7.90
 -14  -1   4    6.40    7.80
 -14  -1   4    6.40    8.90
  13   0  -4    3.60    8.80
  13   0  -4   -9.80    5.20
  13   0  -4    5.70    7.30
 -13   0   4    3.00    7.70
 -13   0   4    3.00    5.90
  12  -1  -4    5.20    9.30
  12  -1  -4   -8.00    5.30
  12  -1  -4   11.10    6.20
 -12   1   4    1.80    3.10
 -12   1   4   -3.30    4.70
  11  -2  -4   -3.20    3.30
  11  -2  -4    3.10    5.00
  11  -2  -4   17.00   10.40
 -11   2   4    3.00    5.40
 -11   2   4    3.50    2.90
  10  -3  -4  144.49    9.60
  10  -3  -4  140.99   11.00
  10  -3  -4  124.69    8.30
  10  -3  -4  183.88   24.50
 -10   3   4  152.08   13.70
   9  -4  -4   45.40    8.20
   9  -4  -4   33.80   11.60
   9  -4  -4   50.89    6.70
  -9   4   4   36.20   10.30
   8  -5  -4   13.80   10.70
   8  -5  -4    5.40    6.80
   8  -5  -4   -6.60    5.30
   8  -5  -4    2.60    5.30
   8  -5  -4    6.50    7.60
   7  -6  -4   13.80    7.30
   7  -6  -4   17.80   10.80
  16   2  -4   -9.60    8.20
  16   2  -4   15.20   12.00
 -16  -2   4    4.30    9.90
  15   1  -4   17.70   10.50
  15   1  -4   21.40    8.90
 -15  -1   4   29.60   10.50
  14   0  -4  211.68   17.30
  14   0  -4  179.58   23.20
 -14   0   4  192.28   17.40
 -14   0   4  180.98   14.10
  13  -1  -4  132.39   19.20
  13  -1  -4  162.88   12.90
  13  -1  -4  128.99   13.80
 -13   1   4  124.39   12.60
 -13   1   4  142.49    9.70
  12  -2  -4    5.30    5.70
  12  -2  -4    2.40    6.70
  12  -2  -4    7.40    3.60
 -12   2   4   14.40    7.10
 -12   2   4    4.10    3.00
  11  -3  -4  142.09    6.90
  11  -3  -4  126.89    6.50
  11  -3  -4  129.89   19.10
  11  -3  -4  140.49   11.70
 -11   3   4  151.28   14.10
  10  -4  -4   14.30    4.00
  10  -4  -4   22.10    5.00
  10  -4  -4    8.50    5.60
  10  -4  -4   12.80    9.60
 -10   4   4   25.70    7.80
   9  -5  -4   -1.90    4.80
   9  -5  -4    7.20    9.20
   9  -5  -4   -4.10    5.90
   9  -5  -4    1.30    5.50
   8  -6  -4  -11.60    5.10
   8  -6  -4    3.20   11.00
  17   2  -4   33.10   12.90
 -17  -2   4   -7.20    9.20
  16   1  -4   25.10   10.80
 -16  -1   4    4.80    8.60
  15   0  -4   43.50   11.40
  15   0  -4   60.49   13.70
 -15   0   4   35.50    8.80
 -15   0   4   58.39   13.30
  14  -1  -4   -7.60    6.90
  14  -1  -4    2.90    5.60
  14  -1  -4   -0.70    6.40
 -14   1   4    0.60    6.90
 -14   1   4    5.90    3.90
  13  -2  -4   31.60    4.60
  13  -2  -4   37.30    8.80
  13  -2  -4   31.20   13.00
 -13   2   4   40.90   10.40
 -13   2   4   34.40    4.20
  12  -3  -4   33.50   13.10
  12  -3  -4   49.99    9.20
 -12   3   4   40.40   10.50
  11  -4  -4   61.59   14.50
  11  -4  -4   30.60    8.10
 -11   4   4   36.80   10.60
  10  -5  -4  -10.60    7.40
  10  -5  -4  -13.00    6.40
  10  -5  -4    3.10    3.50
 -10   5   4    9.20    9.20
   9  -6  -4   31.80   12.50
  17   1  -4   38.90   13.80
  17   1  -4   22.70   10.60
 -17  -1   4    2.60    9.40
  16   0  -4    1.60    8.30
  16   0  -4    4.50   10.20
 -16   0   4    5.20    7.70
  15  -1  -4   27.50   12.50
  15  -1  -4   12.60    7.50
 -15   1   4   14.90    4.90
 -15   1   4    5.70    6.50
  14  -2  -4    3.60    9.60
  14  -2  -4   -7.80    5.60
 -14   2   4   14.50    7.80
  13  -3  -4   -9.80    6.40
  13  -3  -4    2.30   10.00
 -13   3   4    2.40    7.60
  12  -4  -4    9.90    7.20
  12  -4  -4   41.70   14.30
 -11   5   4   30.00   12.20
  18   1  -4   43.30   13.30
 -18  -1   4   58.99   16.00
  17   0  -4   11.80   10.70
  17   0  -4    3.20    8.30
 -17   0   4   12.50    9.30
  16  -1  -4    7.40   11.40
 -16   1   4   22.60    8.80
 -16   1   4    7.10    4.60
  15  -2  -4   -2.60    9.00
  15  -2  -4  -16.40    6.60
 -15   2   4   10.10    8.80
  14  -3  -4   -5.40    6.50
  14  -3  -4  -16.00    9.60
 -14   3   4    0.90    7.40
  13  -4  -4   -9.10    7.10
 -13   4   4    9.60    8.70
  12  -5  -4  -28.00   11.10
 -12   5   4   -0.10   11.80
 -18   0   4   14.10   11.90
 -18   0   4  -13.70   12.50
  17  -1  -4   16.40   10.80
 -17   1   4   14.20    9.80
  16  -2  -4   -3.00    8.40
  15  -3  -4    7.60   11.20
 -15   3   4   18.40   10.00
  14  -4  -4  -13.50    9.90
 -14   4   4    4.10   10.20
 -18   1   4   55.09   13.90
 -17   2   4   29.40   12.30
 -15   3  -5   21.00   12.90
  15  -3   5   14.50    9.20
 -16   2  -5   14.00   11.00
  13  -4   5   21.00    8.70
 -14   3  -5   15.20   11.30
  14  -3   5   18.60   10.20
  15  -2   5   39.70   11.40
 -16   1  -5    6.90   10.10
  16  -1   5   24.10   11.80
 -11   5  -5   36.60   19.70
  11  -5   5   23.00   10.40
 -12   4  -5   -5.10    9.50
  12  -4   5   18.10    8.80
 -13   3  -5   -0.80   10.50
  13  -3   5   10.10    9.60
 -14   2  -5   -3.20    7.40
  14  -2   5   10.20    9.10
 -15   1  -5   39.40   12.60
 -16   0  -5   15.10   11.50
  16   0   5   -3.20   10.20
 -10   5  -5   -1.00   12.30
 -11   4  -5   -7.00    9.80
  11  -4   5    3.00    6.80
 -12   3  -5   16.90   10.50
  12  -3   5    7.90    8.80
 -13   2  -5   -2.30   11.40
  13  -2   5   -0.90    8.00
 -14   1  -5    3.30    7.60
  14  -1   5    9.20    9.30
 -15   0  -5    8.90    9.10
 -15   0  -5  -12.10    5.50
  15   0   5   23.60   12.80
 -16  -1  -5   10.50   10.90
  -9   5  -5   21.80   13.00
   9  -5   5    8.70    8.10
 -10   4  -5   12.10   11.00
  10  -4   5   37.50   11.20
 -11   3  -5   35.40   13.60
  11  -3   5   40.00   10.20
 -12   2  -5   -0.10    8.20
  12  -2   5   17.50    9.40
 -13   1  -5   28.70   11.60
  13  -1   5   58.49   14.40
 -14   0  -5   -4.60    5.20
 -14   0  -5    3.70    8.40
 -14   0  -5   -0.40    6.20
  14   0   5   13.60    9.90
 -15  -1  -5   32.60   10.20
 -15  -1  -5    9.70    9.80
  15   1   5   16.50   13.00
 -16  -2  -5   26.80   13.40
  -7   6  -5   49.10   17.20
   7  -6   5   -1.20   10.70
  -8   5  -5   -2.40    9.90
   8  -5   5  -18.20    6.40
  -9   4  -5   13.00   11.60
   9  -4   5   -4.30    7.90
 -10   3  -5   -0.90    7.70
  10  -3   5    4.10    6.00
 -11   2  -5    4.60    8.90
  11  -2   5   10.90    9.60
 -12   1  -5   -6.80    7.60
  12  -1   5    7.90    9.90
 -13   0  -5   -1.70    8.30
 -13   0  -5    0.40    5.60
 -13   0  -5   -7.00    5.40
  13   0   5    5.90    8.00
 -14  -1  -5   -4.40    8.40
 -14  -1  -5   13.00    8.40
 -14  -1  -5   -3.80    9.30
  14   1   5   -5.40   10.40
 -15  -2  -5   15.00   11.30
 -15  -2  -5   40.00   14.60
   6  -6   5   -0.50    7.90
   6  -6   5  -18.80    7.30
  -7   5  -5   44.60   16.10
   7  -5   5   17.90   12.90
   7  -5   5   16.40    9.40
   7  -5   5   12.10    2.80
   7  -5   5   13.80    3.50
  -8   4  -5  249.78   20.70
  -8   4  -5  303.27   26.60
   8  -4   5  287.67   20.60
  -9   3  -5   -6.60    7.40
  -9   3  -5   -6.10    7.10
   9  -3   5    5.30    6.30
 -10   2  -5  368.96   26.80
 -10   2  -5  401.36   25.00
  10  -2   5  423.26   25.70
 -11   1  -5   22.90   10.30
  11  -1   5   26.20   10.00
 -12   0  -5    2.60    5.80
 -12   0  -5   -5.60    4.20
  12   0   5    1.90    8.10
 -13  -1  -5   35.40   11.20
 -13  -1  -5   55.39   11.90
 -13  -1  -5   46.90   11.70
  13   1   5   45.10   15.80
 -14  -2  -5    5.30    7.50
 -14  -2  -5   -5.50    9.00
  14   2   5   20.90   13.00
 -15  -3  -5  -13.50   11.40
  -5   6  -5   39.10   17.10
   5  -6   5   21.70    8.40
   5  -6   5   -3.10    8.30
  -6   5  -5    5.20   11.80
   6  -5   5   29.70   11.50
   6  -5   5   -5.10    6.30
   6  -5   5   -1.80    5.00
   6  -5   5    3.00    3.90
  -7   4  -5  116.09   16.80
   7  -4   5   97.59   13.70
  -8   3  -5    7.60    8.10
  -8   3  -5  -17.80    6.30
   8  -3   5    4.80    6.60
   8  -3   5  -11.30    5.70
  -9   2  -5  988.70   46.40
   9  -2   5 1020.70   43.40
   9  -2   5 1033.60   43.00
 -10   1  -5   36.70    3.50
 -10   1  -5   77.49   13.10
 -10   1  -5   53.79   12.30
 -10   1  -5   35.50    2.80
  10  -1   5   47.20   10.10
  10  -1   5   48.20   11.50
 -11   0  -5    3.30    4.40
 -11   0  -5    0.00    4.90
 -12  -1  -5    3.70    9.00
 -12  -1  -5    0.20    8.30
 -12  -1  -5   -0.40    7.40
  12   1   5   13.40   12.00
 -13  -2  -5   -4.00    8.60
 -13  -2  -5   -5.10    8.80
  13   2   5   -5.80    6.50
  -4   6  -5  177.68   27.60
   4  -6   5  185.88   17.20
   4  -6   5  146.49   24.10
   4  -6   5  150.18   17.20
   4  -6   5  122.29   18.00
  -5   5  -5   14.40   11.00
   5  -5   5    3.80    6.00
   5  -5   5    3.20    4.60
   5  -5   5    3.00    6.70
  -6   4  -5    0.20    6.80
  -6   4  -5    1.90    8.20
   6  -4   5    2.80    2.90
   6  -4   5    2.00    3.50
   6  -4   5   -0.70    6.10
  -7   3  -5 1574.14   61.29
  -7   3  -5 1600.44   66.79
   7  -3   5 1672.13   62.89
   7  -3   5 1703.43   60.09
  -8   2  -5   95.59   12.90
  -8   2  -5  105.79   15.90
   8  -2   5   91.19   13.10
   8  -2   5   88.69   12.80
  -9   1  -5   -0.30    2.20
  -9   1  -5    1.30    1.60
  -9   1  -5   -4.90    5.60
  -9   1  -5   -2.50    6.60
   9  -1   5    1.80    5.60
   9  -1   5   -2.20    6.60
 -10   0  -5    6.30    8.50
 -10   0  -5    9.70    7.90
 -10   0  -5    5.50    4.80
 -10   0  -5   12.10    5.70
  10   0   5    9.40    7.30
  10   0   5   16.40    9.50
 -11  -1  -5    7.40    8.50
 -11  -1  -5   34.10   10.40
 -11  -1  -5   18.30    8.90
  11   1   5    3.40    8.60
 -12  -2  -5    0.50    9.40
  12   2   5   22.40   11.30
 -13  -3  -5   -1.90    9.40
 -13  -3  -5    1.00    9.60
  13   3   5    1.70   10.20
   3  -6   5    1.40   10.90
   3  -6   5   42.70   11.20
   3  -6   5   20.80    8.50
   3  -6   5    1.30    7.80
  -4   5  -5   15.00   11.70
   4  -5   5    8.90    8.60
   4  -5   5    1.10    7.20
   4  -5   5   11.50    7.20
   4  -5   5    6.40    6.40
  -5   4  -5    8.80   10.30
   5  -4   5   10.60    5.10
   5  -4   5    9.50    7.70
   5  -4   5   18.80    7.30
   5  -4   5    5.50    5.10
  -6   3  -5  818.82   41.40
  -6   3  -5  809.92   36.20
   6  -3   5  881.71   35.20
   6  -3   5  851.51   38.40
  -7   2  -5  342.47   19.80
  -7   2  -5  337.67   23.00
   7  -2   5  371.76   20.20
   7  -2   5  356.16   20.60
  -8   1  -5  924.11   30.40
  -8   1  -5  899.81   38.50
  -8   1  -5  959.60   29.50
  -8   1  -5  975.80   41.40
   8  -1   5  944.21   40.30
   8  -1   5  991.80   39.20
  -9   0  -5   -2.30    6.30
  -9   0  -5   -3.70    7.00
  -9   0  -5   -2.90    4.00
   9   0   5   -1.10    3.80
   9   0   5   -1.00    7.20
 -10  -1  -5   45.40   11.40
 -10  -1  -5   38.50   10.40
 -10  -1  -5   45.30   11.60
  10   1   5   22.50   10.70
 -11  -2  -5   14.20    9.40
 -11  -2  -5    0.30    8.00
  11   2   5   24.70   13.10
 -12  -3  -5   26.90    9.80
 -12  -3  -5    2.20   11.20
  12   3   5   18.40   13.50
 -13  -4  -5   28.90   15.00
   2  -6   5  183.18   18.60
   2  -6   5  186.58   16.90
   2  -6   5  224.08   20.00
   2  -6   5  172.18   26.30
  -3   5  -5   38.80   13.80
   3  -5   5   56.29   11.10
   3  -5   5   66.39   11.30
   3  -5   5   55.39   11.90
   3  -5   5   62.09   13.10
  -4   4  -5   43.20   14.00
   4  -4   5   68.09   10.00
   4  -4   5   63.09   11.80
   4  -4   5   51.29    8.10
   4  -4   5   65.59   14.20
   4  -4   5   57.69    9.80
  -5   3  -5 1282.07   55.19
  -5   3  -5 1250.47   49.00
   5  -3   5 1241.88   51.29
   5  -3   5 1357.56   41.40
   5  -3   5 1337.87   42.70
  -6   2  -5   96.59    9.90
  -6   2  -5   85.39   13.70
   6  -2   5   89.79   12.30
   6  -2   5   93.29   13.10
  -7   1  -5  284.27   16.90
  -7   1  -5  265.67   18.60
  -7   1  -5  289.27   11.70
  -7   1  -5  285.87   10.50
   7  -1   5  314.47   17.90
   7  -1   5  282.57   18.20
  -8   0  -5   -2.30    4.90
  -8   0  -5    3.70    4.80
  -8   0  -5   -6.30    5.00
  -8   0  -5   -3.80    3.70
   8   0   5    2.90    5.90
   8   0   5    5.10    7.00
  -9  -1  -5   -1.20    6.10
  -9  -1  -5   -4.20    4.40
  -9  -1  -5   -9.10    6.40
  -9  -1  -5  -10.00    5.70
   9   1   5   -2.20    6.40
   9   1   5    4.90    7.80
 -10  -2  -5  424.26   25.30
 -10  -2  -5  382.26   26.30
 -10  -2  -5  394.86   26.30
  10   2   5  313.57   26.80
 -11  -3  -5   25.90   11.90
 -11  -3  -5   13.00    9.10
  11   3   5   18.80   12.50
 -12  -4  -5    9.10   10.30
 -12  -4  -5  -30.80    8.80
  12   4   5   16.00   14.70
   1  -6   5   20.10    8.60
   1  -6   5    0.80    8.00
   1  -6   5   27.50    9.30
   1  -6   5   22.50   13.30
  -2   5  -5  -10.80    8.90
  -2   5  -5   11.40    9.00
   2  -5   5    7.40    7.10
   2  -5   5   -6.70    6.60
   2  -5   5   12.80    8.20
   2  -5   5   -0.30    6.80
  -3   4  -5  140.29   21.30
  -3   4  -5  122.49   12.60
   3  -4   5  135.49   13.70
   3  -4   5  151.48   17.20
   3  -4   5  128.69   11.30
  -4   3  -5 1728.63   69.89
  -4   3  -5 1773.92   63.29
  -4   3  -5 1864.61   60.49
   4  -3   5 1841.22   67.89
   4  -3   5 1870.01   58.49
   4  -3   5 1883.61   61.39
  -5   2  -5  440.16   15.60
  -5   2  -5  457.25   25.60
  -5   2  -5  463.95   21.50
   5  -2   5  452.35   20.70
   5  -2   5  458.65   23.40
   5  -2   5  480.85   15.10
  -6   1  -5  149.39    6.70
  -6   1  -5  159.08    8.00
  -6   1  -5  161.98   13.80
  -6   1  -5  160.68   11.60
   6  -1   5  152.98   12.10
   6  -1   5  151.18   14.00
  -7   0  -5    2.70    5.50
  -7   0  -5    3.50    3.80
  -7   0  -5    1.80    5.60
  -7   0  -5   -7.50    3.70
   7   0   5    3.30    5.00
   7   0   5    0.90    5.90
  -8  -1  -5  960.70   40.80
  -8  -1  -5  953.50   39.30
  -8  -1  -5 1024.60   41.20
   8   1   5  947.31   44.70
  -9  -2  -5  956.20   45.00
  -9  -2  -5  976.60   45.60
  -9  -2  -5 1078.19   44.90
   9   2   5  981.70   49.40
 -10  -3  -5   -3.60    9.80
 -10  -3  -5   -1.60    6.00
  10   3   5   -5.10    8.80
 -11  -4  -5   -3.60   10.50
 -11  -4  -5    1.60    8.50
  11   4   5   18.90   12.20
   0  -6   5   31.90   14.50
   0  -6   5   27.60    9.70
   0  -6   5    8.20    9.10
   0  -6   5   21.00    9.40
  -1   5  -5   69.69   17.50
  -1   5  -5   77.79   15.20
   1  -5   5   73.39   12.30
   1  -5   5   63.79   12.00
   1  -5   5   86.19   17.50
   1  -5   5   87.89   14.50
  -2   4  -5  425.46   29.60
  -2   4  -5  417.06   24.10
   2  -4   5  387.46   22.20
   2  -4   5  402.86   26.60
   2  -4   5  428.56   21.20
   2  -4   5  390.76   21.60
  -3   3  -5  762.42   30.30
  -3   3  -5  655.93   35.40
   3  -3   5  769.62   35.80
   3  -3   5  765.22   28.60
   3  -3   5  788.52   31.80
   3  -3   5  762.02   29.00
  -4   2  -5   62.69   11.50
  -4   2  -5   58.29    8.00
  -4   2  -5   60.79    5.60
   4  -2   5   67.09    7.00
   4  -2   5   62.29    4.40
   4  -2   5   72.89   10.80
  -5   1  -5  594.44   27.00
  -5   1  -5  617.64   26.60
  -5   1  -5  580.54   19.40
   5  -1   5  629.44   26.10
   5  -1   5  566.04   20.20
   5  -1   5  564.84   24.70
  -6   0  -5    4.30    4.10
  -6   0  -5    0.50    4.30
  -6   0  -5    6.60    3.70
  -6   0  -5    3.80    5.40
   6   0   5   -2.10    4.60
   6   0   5   -7.40    5.10
  -7  -1  -5  277.07   17.50
  -7  -1  -5  325.87   18.90
  -7  -1  -5  292.87   18.50
  -7  -1  -5  301.17   19.50
   7   1   5  269.37   18.20
   7   1   5  331.97   21.50
  -8  -2  -5  115.49   15.20
  -8  -2  -5   82.59   14.60
  -8  -2  -5  101.09   15.40
  -8  -2  -5   87.59   17.10
   8   2   5   76.29   16.00
   8   2   5   76.79   13.10
  -9  -3  -5    6.80    7.80
  -9  -3  -5    1.10    8.30
   9   3   5   -6.90    9.50
 -10  -4  -5   21.90   12.80
 -10  -4  -5   23.60   11.00
  10   4   5   10.20   13.90
  -1  -6   5    5.90   11.80
  -1  -6   5   41.10   11.60
  -1  -6   5   -4.70    6.40
  -1  -6   5    3.00    8.20
   0   5  -5  160.18   21.30
   0  -5   5  149.39   22.90
   0  -5   5  168.08   15.60
   0  -5   5  152.08   15.00
   0  -5   5  156.08   22.10
  -1   4  -5   28.40   12.40
  -1   4  -5   58.79   11.70
   1  -4   5   54.79   10.70
   1  -4   5   47.50   12.50
   1  -4   5   45.10    8.60
   1  -4   5   50.79    9.40
  -2   3  -5   22.30    7.00
  -2   3  -5   11.00    8.80
   2  -3   5   10.50    4.80
   2  -3   5   23.00    5.30
   2  -3   5   21.30    6.10
   2  -3   5    9.90    6.20
  -3   2  -5  248.78   12.30
  -3   2  -5  238.78   12.60
  -3   2  -5  238.38   17.40
   3  -2   5  217.48   15.30
   3  -2   5  259.17   12.30
   3  -2   5  243.18   10.70
  -4   1  -5 1404.96   46.30
  -4   1  -5 1382.96   42.50
  -4   1  -5 1324.07   49.70
   4  -1   5 1355.96   42.90
   4  -1   5 1342.27   46.60
   4  -1   5 1458.85   49.00
   5   0   5   78.69    7.90
  -6  -1  -5  159.28   12.90
  -6  -1  -5  163.08   12.00
  -6  -1  -5  115.49   11.90
  -6  -1  -5  163.78   13.60
   6   1   5  149.09   12.60
   6   1   5  153.48   14.20
  -7  -2  -5  371.26   23.70
  -7  -2  -5  367.76   23.90
  -7  -2  -5  322.57   22.40
  -7  -2  -5  364.66   21.30
   7   2   5  319.87   22.10
   7   2   5  396.26   27.10
  -8  -3  -5    3.70    9.70
  -8  -3  -5    9.20    6.10
   8   3   5    9.00   10.00
  -9  -4  -5    6.20   11.90
  -9  -4  -5    6.60    9.90
   9   4   5   20.40   12.80
 -10  -5  -5   11.30   13.90
  10   5   5   16.10   15.70
   2   6  -5    5.40   10.30
  -2  -6   5   23.20    9.10
  -2  -6   5   11.70   11.60
  -2  -6   5    9.70    8.70
  -2  -6   5  -18.00    7.00
   1   5  -5   51.29   13.80
  -1  -5   5   30.20   14.10
  -1  -5   5   37.60   10.60
  -1  -5   5   51.09   11.70
   0   4  -5   32.00   11.00
   0   4  -5   17.80    8.30
   0  -4   5   16.80    5.90
   0  -4   5   20.20   10.30
   0  -4   5   13.10    6.20
   0  -4   5   36.20    8.40
  -1   3  -5   66.79   13.10
  -1   3  -5   72.09   10.60
   1  -3   5   52.39   10.80
   1  -3   5   50.89    8.20
   1  -3   5   67.59    8.80
   1  -3   5   64.99    7.80
  -2   2  -5  483.25   19.70
  -2   2  -5  418.16   17.90
   2  -2   5  470.45   17.20
   2  -2   5  443.56   22.90
   2  -2   5  450.15   17.90
  -3   1  -5   10.00    3.90
  -3   1  -5   10.30    2.90
  -3   1  -5   10.00    5.80
   3  -1   5   14.00    4.20
   3  -1   5    3.40    4.50
   3  -1   5   10.60    2.80
  -4   0  -5    2.20    3.80
  -4   0  -5    5.50    3.60
  -4   0  -5   -0.20    4.20
   4   0   5    2.30    3.60
   4   0   5   -1.40    4.40
   4   0   5    3.90    4.40
  -5  -1  -5  559.94   26.40
  -5  -1  -5  586.14   25.60
  -5  -1  -5  599.34   27.60
  -5  -1  -5  557.14   25.70
   5   1   5  597.54   26.30
   5   1   5  597.04   29.20
  -6  -2  -5   93.59   12.50
  -6  -2  -5   74.89   12.70
  -6  -2  -5   98.19   14.00
  -6  -2  -5   96.69   14.70
   6   2   5  100.29   14.30
   6   2   5   88.39   15.10
  -7  -3  -5 1752.82   70.59
  -7  -3  -5 1830.62   67.99
   7   3   5 1707.03   74.69
  -8  -4  -5  296.57   26.90
  -8  -4  -5  316.87   25.10
   8   4   5  262.87   28.30
  -9  -5  -5   36.10   15.90
  -9  -5  -5   36.50   12.40
   9   5   5   27.50   14.70
   3   6  -5   -6.80   10.50
  -3  -6   5   14.00   13.10
  -3  -6   5  -18.90    7.30
  -3  -6   5  -10.20    8.70
  -3  -6   5  -12.10    7.10
   2   5  -5   27.80   12.10
  -2  -5   5   24.00    9.00
  -2  -5   5   27.50   10.10
  -2  -5   5   13.50   13.00
   1   4  -5   71.89   14.20
   1   4  -5   66.39   15.90
  -1  -4   5   93.49   17.00
  -1  -4   5   76.99   15.40
  -1  -4   5   59.69   11.90
  -1  -4   5  104.89   12.90
  -1  -4   5   85.99   11.60
   0   3  -5    2.80    7.20
   0   3  -5    5.90    7.00
   0  -3   5   12.20    4.30
   0  -3   5   19.20    5.00
   0  -3   5    5.80    7.10
   0  -3   5    8.30    5.90
  -1   2  -5  565.74   28.10
  -1   2  -5  611.14   25.10
   1  -2   5  625.94   23.70
   1  -2   5  650.13   21.40
   1  -2   5  616.34   22.40
   1  -2   5  611.94   28.30
  -2   1  -5    1.70    2.80
  -2   1  -5   17.00    6.00
  -2   1  -5    6.30    2.70
   2  -1   5   10.70    3.30
   2  -1   5   11.90    4.50
   2  -1   5    7.00    2.50
  -3   0  -5   -4.30    3.70
  -3   0  -5    1.00    2.90
  -3   0  -5   -1.70    2.70
   3   0   5   -4.30    4.00
   3   0   5    4.70    4.00
   3   0   5   -0.90    3.30
  -4  -1  -5 1360.36   49.80
  -4  -1  -5 1348.77   48.50
  -4  -1  -5 1476.25   48.50
  -4  -1  -5 1396.26   50.79
   4   1   5 1326.47   51.49
   4   1   5 1388.66   48.80
  -5  -2  -5  484.35   23.10
  -5  -2  -5  448.46   25.50
  -5  -2  -5  439.46   25.40
  -5  -2  -5  484.55   25.30
   5   2   5  421.96   23.80
   5   2   5  461.35   27.60
  -6  -3  -5  745.53   39.80
  -6  -3  -5  831.02   40.60
  -6  -3  -5  792.02   40.40
  -6  -3  -5  852.41   38.10
   6   3   5  760.12   39.10
   6   3   5  816.92   43.90
  -7  -4  -5  112.19   16.90
  -7  -4  -5   84.29   16.90
   7   4   5  107.89   20.80
  -8  -5  -5   -1.30    9.80
  -8  -5  -5   -7.20    9.50
   8   5   5    3.10   12.50
   4   6  -5   30.60   12.50
  -4  -6   5   -3.10   11.70
  -4  -6   5    1.40    8.00
   3   5  -5  105.69   19.40
  -3  -5   5  148.59   15.90
  -3  -5   5  100.99   20.10
  -3  -5   5  115.39   15.20
   2   4  -5    1.00    7.90
   2   4  -5    9.00    6.30
  -2  -4   5   11.30    6.10
  -2  -4   5    0.40    5.90
  -2  -4   5    3.30    8.90
  -2  -4   5    1.90    6.40
  -2  -4   5   10.00    7.40
   1   3  -5  129.89   12.90
   1   3  -5  139.09   15.70
  -1  -3   5  117.89    9.20
  -1  -3   5  134.99   14.70
  -1  -3   5  121.09    9.80
  -1  -3   5  122.99   11.40
   0   2  -5  182.98   13.00
   0   2  -5  179.78   15.10
   0  -2   5  206.08    9.40
   0  -2   5  202.68    8.80
   0  -2   5  179.48   11.30
   0  -2   5  158.88   13.10
  -1   1  -5 4122.79  125.29
  -1   1  -5 4022.00  120.69
   1  -1   5 3975.60  118.59
   1  -1   5 4003.50  124.29
  -2   0  -5   -2.80    3.50
  -2   0  -5   -3.70    3.10
  -2   0  -5   -1.30    3.00
   2   0   5   -0.60    2.80
   2   0   5    2.00    3.80
   2   0   5   -0.60    3.50
  -3  -1  -5   12.30    6.50
  -3  -1  -5   12.20    5.50
  -3  -1  -5   17.60    5.10
   3   1   5    6.20    5.00
   3   1   5    3.10    6.00
  -4  -2  -5   57.99   11.40
  -4  -2  -5   92.99   12.90
  -4  -2  -5   69.19    9.70
  -4  -2  -5   60.39   10.90
   4   2   5   64.59   10.80
   4   2   5   60.09   11.80
  -5  -3  -5 1355.96   57.49
  -5  -3  -5 1459.95   54.39
  -5  -3  -5 1308.87   56.19
  -5  -3  -5 1327.77   56.99
   5   3   5 1344.77   60.19
  -6  -4  -5   15.50    9.80
  -6  -4  -5   15.40   11.40
   6   4   5   28.70   13.10
  -7  -5  -5    4.20   10.60
  -7  -5  -5    9.40    9.70
   7   5   5   25.90   14.10
   5   6  -5   18.40   16.40
   5   6  -5   11.00   12.70
  -5  -6   5    7.70   12.20
  -5  -6   5    8.50   10.50
   4   5  -5    9.20    8.00
   4   5  -5    4.50   10.00
  -4  -5   5  -12.00    8.90
  -4  -5   5    3.90    6.40
   3   4  -5    8.50    7.00
   3   4  -5   -0.20    9.10
  -3  -4   5    0.60    5.50
  -3  -4   5    4.80    5.10
  -3  -4   5    4.90    8.60
  -3  -4   5   13.90    8.70
   2   3  -5   49.30   10.70
   2   3  -5   84.39   10.30
   2   3  -5   51.59   12.70
  -2  -3   5   58.89   12.40
  -2  -3   5   62.19    7.10
  -2  -3   5   60.29   10.80
  -2  -3   5   66.29   12.90
   1   2  -5   41.00    8.50
   1   2  -5   39.00    9.40
   1   2  -5   30.50    4.90
  -1  -2   5   42.50    4.80
  -1  -2   5   29.40    8.80
   0   1  -5   16.70    4.30
   0   1  -5   19.60    5.50
   0  -1   5   17.40    4.10
   0  -1   5   17.90    6.00
  -1   0  -5    5.60    4.00
  -1   0  -5   -0.30    3.30
  -1   0  -5   -2.60    3.00
   1   0   5   -6.40    3.30
   1   0   5   -0.40    2.70
   1   0   5   -1.10    3.10
  -2  -1  -5   11.30    4.90
  -2  -1  -5    5.20    3.80
  -2  -1  -5   12.40    5.10
   2   1   5   10.10    6.00
   2   1   5    2.90    4.00
   2   1   5    6.80    3.40
  -3  -2  -5  258.07   17.00
  -3  -2  -5  248.58   17.10
  -3  -2  -5  252.37   17.40
   3   2   5  234.08   18.40
   3   2   5  228.98   15.30
  -4  -3  -5 1850.71   69.59
  -4  -3  -5 1956.50   67.29
  -4  -3  -5 1860.81   71.99
   4   3   5 1620.54   66.89
   4   3   5 1898.01   73.99
  -5  -4  -5   -8.50    8.80
  -5  -4  -5    7.20    8.70
  -6  -5  -5   17.50   10.20
  -6  -5  -5   10.00    9.60
   6   5   5   37.80   14.00
   7   6   5   34.00   19.10
   6   6  -5   -4.50   11.70
   6   6  -5   17.70   14.00
  -6  -6   5   10.90    9.40
   5   5  -5  138.69   21.90
   5   5  -5  126.69   19.10
  -5  -5   5  186.18   15.50
  -5  -5   5  157.88   24.50
   4   4  -5    1.50    7.60
   4   4  -5    7.00    6.80
  -4  -4   5   12.10   10.80
  -4  -4   5    2.70    5.60
  -4  -4   5   -0.40    8.00
   3   3  -5    0.30    4.10
   3   3  -5   14.30    7.80
  -3  -3   5    2.70    7.50
  -3  -3   5   12.40    6.60
  -3  -3   5    6.90    5.90
  -3  -3   5    1.50    3.40
   2   2  -5  214.48   15.60
   2   2  -5  209.48   11.10
   2   2  -5  198.88   14.50
  -2  -2   5  201.68    9.80
  -2  -2   5  225.58   16.30
  -2  -2   5  201.68   13.40
   1   1  -5 2493.25   81.59
   1   1  -5 2559.44   79.49
  -1  -1   5 2602.04   74.29
  -1  -1   5 2559.44   78.79
  -1  -1   5 2507.15   81.39
  -1  -1  -5 3989.60  124.79
  -1  -1  -5 3939.51  121.99
  -1  -1  -5 4313.27  120.59
   1   1   5 3917.71  122.49
   1   1   5 3767.02  120.29
   1   1   5 4026.70  125.29
  -2  -2  -5  457.85   24.10
  -2  -2  -5  425.26   23.20
  -2  -2  -5  454.55   22.90
  -2  -2  -5  457.25   20.50
   2   2   5  455.35   25.60
   2   2   5  402.16   20.70
  -3  -3  -5  752.42   32.90
  -3  -3  -5  691.23   35.40
  -3  -3  -5  718.33   36.60
  -3  -3  -5  790.12   36.00
   3   3   5  764.42   38.90
   3   3   5  673.13   33.10
  -4  -4  -5   67.59   13.30
  -4  -4  -5   65.69   15.80
   4   4   5   56.89   16.20
   4   4   5   67.99   14.10
  -5  -5  -5   16.60   10.20
  -5  -5  -5    0.10    7.80
   5   5   5   -3.00   10.90
  -6  -6  -5  -21.60    8.40
   6   6   5   -3.00   14.10
   7   6  -5   35.30   15.30
   7   6  -5   25.00   14.90
  -7  -6   5   34.40   19.30
   6   5  -5   17.20   11.10
   6   5  -5   18.00   12.10
  -6  -5   5    7.10    6.30
  -6  -5   5   40.90   10.20
   5   4  -5  227.18   22.10
   5   4  -5  227.38   19.20
  -5  -4   5  197.08   21.30
  -5  -4   5  209.38   15.60
   4   3  -5  220.28   18.40
   4   3  -5  199.98   15.10
  -4  -3   5  202.68   13.20
  -4  -3   5  227.68   18.60
  -4  -3   5  215.28   19.00
  -4  -3   5  245.38   17.60
   3   2  -5  691.23   31.70
   3   2  -5  735.23   28.30
  -3  -2   5  783.92   31.60
  -3  -2   5  743.73   33.90
  -3  -2   5  797.92   27.10
  -3  -2   5  726.23   33.50
   2   1  -5   -2.80    1.90
   2   1  -5    6.20    4.60
   2   1  -5   -1.00    4.60
  -2  -1   5    7.30    2.20
  -2  -1   5   -3.70    4.60
  -2  -1   5    2.50    3.90
   1   0  -5    2.50    2.40
   1   0  -5    6.30    3.60
   1   0  -5    1.60    3.90
   1   0  -5    0.10    2.60
  -1   0   5   -2.40    2.60
  -1   0   5   -1.10    2.90
   0  -1  -5   16.60    4.80
   0  -1  -5   28.40    4.10
   0  -1  -5   22.40    6.50
   0   1   5   19.60    3.90
   0   1   5   19.50    5.10
   0   1   5   22.80    6.80
  -1  -2  -5  628.24   29.90
  -1  -2  -5  610.84   28.30
  -1  -2  -5  643.54   27.50
  -1  -2  -5  652.43   25.00
   1   2   5  569.24   26.90
   1   2   5  593.14   29.30
   1   2   5  591.24   25.50
  -2  -3  -5   18.90    7.00
  -2  -3  -5   19.50    7.30
  -2  -3  -5   16.60    7.50
  -2  -3  -5    8.70    7.50
   2   3   5   16.10    7.20
   2   3   5   12.50    9.60
  -3  -4  -5  148.09   20.40
  -3  -4  -5  137.79   18.70
  -3  -4  -5  144.59   20.80
  -3  -4  -5  161.58   16.10
   3   4   5  128.69   18.00
   3   4   5  148.89   22.40
  -4  -5  -5   14.30   11.20
  -4  -5  -5    8.10   10.30
   4   5   5   17.50   13.30
  -5  -6  -5    8.10   11.50
   5   6   5   34.60   15.20
   8   6  -5   35.80   15.80
   7   5  -5    3.40    9.90
   7   5  -5   12.30    9.90
  -7  -5   5    9.80   11.10
   6   4  -5  155.88   19.80
  -6  -4   5  147.29   24.20
  -6  -4   5  120.59   12.70
   5   3  -5   65.69   13.50
   5   3  -5   65.99   11.20
  -5  -3   5   85.19   13.90
  -5  -3   5   59.19   11.30
  -5  -3   5   61.69    9.10
  -5  -3   5   58.29   12.60
   4   2  -5  596.64   24.60
   4   2  -5  570.84   27.90
  -4  -2   5  557.84   27.60
  -4  -2   5  562.14   26.60
  -4  -2   5  587.24   29.50
  -4  -2   5  585.54   22.90
   3   1  -5  127.49    7.60
   3   1  -5  117.39   10.50
   3   1  -5  113.89    9.80
  -3  -1   5  117.39   10.70
  -3  -1   5  109.09   10.20
  -3  -1   5  124.59    8.90
  -3  -1   5  134.79    7.20
   2   0  -5    0.50    3.10
   2   0  -5   -2.20    2.70
   2   0  -5    1.00    2.90
  -2   0   5    1.00    3.10
  -2   0   5    0.20    2.90
  -2   0   5   -4.10    2.60
   1  -1  -5 2648.33   80.79
   1  -1  -5 2722.23   77.69
   1  -1  -5 2617.44   84.29
   1  -1  -5 2602.34   83.59
  -1   1   5 2523.55   80.99
  -1   1   5 2507.15   77.99
  -1   1   5 2589.14   84.19
   0  -2  -5  167.98   14.00
   0  -2  -5  181.98   10.70
   0  -2  -5  179.18   12.80
   0   2   5  199.28   12.10
   0   2   5  194.18   13.40
   0   2   5  185.18   15.70
  -1  -3  -5   46.10   12.00
  -1  -3  -5   83.29   12.90
  -1  -3  -5   65.59   11.00
  -1  -3  -5   61.99    9.30
   1   3   5   45.40   11.20
   1   3   5   60.29   10.70
  -2  -4  -5  400.36   28.40
  -2  -4  -5  397.86   27.90
  -2  -4  -5  393.66   26.60
  -2  -4  -5  473.55   26.10
   2   4   5  412.26   30.10
  -3  -5  -5   46.40   14.30
  -3  -5  -5   55.89   13.20
   3   5   5   46.20   15.70
  -4  -6  -5  116.49   21.60
  -4  -6  -5  158.88   22.40
   4   6   5  139.79   28.90
   9   6  -5  -19.70   12.60
   8   5  -5    4.40    9.60
   8   5  -5   11.50   13.30
  -8  -5   5   -5.80    8.40
   7   4  -5   38.90   12.20
   7   4  -5   42.20   13.70
  -7  -4   5   51.89   12.20
  -7  -4   5   48.90   15.10
   6   3  -5   50.49   10.90
   6   3  -5   22.50   10.20
  -6  -3   5   31.60   11.20
  -6  -3   5   26.40   10.10
  -6  -3   5   41.00   10.40
  -6  -3   5   47.50    8.30
   5   2  -5 4994.20  152.08
   5   2  -5 4928.11  155.78
  -5  -2   5 4821.62  157.38
  -5  -2   5 4896.41  154.28
  -5  -2   5 4888.81  155.78
  -5  -2   5 4936.41  150.08
   4   1  -5 1928.61   65.19
   4   1  -5 2007.90   62.29
  -4  -1   5 1960.50   64.79
  -4  -1   5 1946.11   65.09
  -4  -1   5 1902.51   65.99
  -4  -1   5 1988.20   61.89
   3   0  -5    0.50    3.30
   3   0  -5    3.40    3.20
  -3   0   5   -1.00    2.90
  -3   0   5    2.30    3.70
  -3   0   5   -1.20    2.90
  -3   0   5    2.10    3.10
   2  -1  -5    1.90    1.20
   2  -1  -5   -4.30    5.00
   2  -1  -5   -1.20    3.10
   2  -1  -5    6.70    5.50
  -2   1   5   -0.50    1.70
  -2   1   5    4.80    5.10
  -2   1   5   -1.40    3.60
   1  -2  -5   27.50    5.00
   1  -2  -5   29.70    6.90
   1  -2  -5   12.70    6.10
   1  -2  -5   28.70    8.80
  -1   2   5   35.20    8.80
  -1   2   5   35.60    6.10
  -1   2   5   34.70    7.60
   0  -3  -5    4.60    5.80
   0  -3  -5    6.80    5.10
   0  -3  -5   17.80    8.20
   0  -3  -5   10.90    6.60
   0  -3  -5   11.20    4.90
   0   3   5   11.20    8.80
  -1  -4  -5   47.70   12.70
  -1  -4  -5   69.79   12.30
  -1  -4  -5   60.39   13.90
  -1  -4  -5   58.39   12.50
  -1  -4  -5   59.69   13.90
   1   4   5   38.20   13.50
  -2  -5  -5    2.10    8.20
  -2  -5  -5   18.90   10.40
   2   5   5    6.60   10.50
  -3  -6  -5   32.10   12.90
  -3  -6  -5    3.70   11.80
  -3  -6  -5   23.10   13.50
   3   6   5   10.20   12.60
   9   5  -5    2.20   11.00
   9   5  -5   -0.20   10.90
  -9  -5   5  -14.60   10.20
   8   4  -5   83.59   17.60
   8   4  -5   53.69   14.90
  -8  -4   5   87.39   14.70
  -8  -4   5   88.29   17.60
   7   3  -5 1222.98   50.39
   7   3  -5 1194.88   53.09
  -7  -3   5 1188.78   46.40
  -7  -3   5 1238.38   55.69
  -7  -3   5 1143.59   50.59
  -7  -3   5 1214.28   52.69
   6   2  -5 1213.48   50.49
   6   2  -5 1289.27   47.90
  -6  -2   5 1329.07   49.90
  -6  -2   5 1228.38   52.19
  -6  -2   5 1338.07   46.30
  -6  -2   5 1253.57   49.99
   5   1  -5 1426.46   48.50
   5   1  -5 1367.46   50.29
   5   1  -5 1456.95   51.19
  -5  -1   5 1465.95   48.20
  -5  -1   5 1447.46   49.99
  -5  -1   5 1447.26   50.49
  -5  -1   5 1424.76   51.89
   4   0  -5    1.20    3.30
   4   0  -5    3.90    4.00
  -4   0   5   -2.60    3.70
  -4   0   5    2.50    3.70
  -4   0   5    0.30    3.30
  -4   0   5   -1.00    3.00
   3  -1  -5  137.59    8.20
   3  -1  -5  122.89   10.40
  -3   1   5  106.89    7.80
  -3   1   5  111.89   10.50
   2  -2  -5  187.78   15.40
   2  -2  -5  187.08   12.20
   2  -2  -5  208.78   11.30
   2  -2  -5  218.88   10.60
   2  -2  -5  206.28   16.00
   1  -3  -5  152.88   18.70
   1  -3  -5  120.09   13.30
   1  -3  -5  130.79   12.10
   1  -3  -5  112.59   10.00
   1  -3  -5  136.99   12.40
   1  -3  -5  118.79   12.50
   0  -4  -5   22.30    8.30
   0  -4  -5    5.50    8.80
   0  -4  -5   21.30    9.90
   0  -4  -5   25.80    9.00
   0  -4  -5   12.40    6.60
   0  -4  -5   28.80   10.80
   0   4   5   21.10   10.60
  -1  -5  -5   73.19   17.90
  -1  -5  -5   82.69   14.80
  -1  -5  -5   87.19   16.70
   1   5   5   68.49   17.10
  -2  -6  -5  229.98   23.10
  -2  -6  -5  187.68   25.60
  -2  -6  -5  211.48   29.60
  10   5  -5   21.10   12.70
  10   5  -5  -15.60    9.80
 -10  -5   5   20.80   13.30
   9   4  -5    6.70   10.00
   9   4  -5    2.30    9.70
  -9  -4   5   19.20   11.00
   8   3  -5   29.20   10.70
   8   3  -5   29.00   11.30
  -8  -3   5   39.30    9.90
  -8  -3   5   28.60   10.90
  -8  -3   5   38.20   12.70
  -8  -3   5   20.90   11.60
   7   2  -5 1373.86   56.69
   7   2  -5 1565.64   58.89
   7   2  -5 1503.15   55.79
  -7  -2   5 1558.34   57.79
  -7  -2   5 1471.95   56.59
  -7  -2   5 1524.95   53.89
  -7  -2   5 1489.25   59.79
   6   1  -5  731.73   29.60
   6   1  -5  714.63   30.70
   6   1  -5  723.33   31.20
  -6  -1   5  751.22   29.30
  -6  -1   5  743.73   30.30
  -6  -1   5  764.92   30.70
   5   0  -5   35.00    6.30
   5   0  -5   28.60    5.60
  -5   0   5   29.70    5.00
  -5   0   5   30.20    6.00
   4  -1  -5 1989.40   66.49
   4  -1  -5 2034.70   62.49
  -4   1   5 2013.10   67.69
  -4   1   5 1928.01   62.49
   3  -2  -5  768.62   34.00
   3  -2  -5  726.93   26.40
   3  -2  -5  789.22   34.50
   3  -2  -5  758.32   26.20
   3  -2  -5  775.22   28.70
  -3   2   5  745.93   29.60
   2  -3  -5   46.00    7.90
   2  -3  -5   64.49   13.10
   2  -3  -5   86.39   12.30
   2  -3  -5   60.59   12.70
   2  -3  -5   49.50    8.80
   2  -3  -5   77.09   10.30
   1  -4  -5   84.09   16.80
   1  -4  -5   64.19   10.90
   1  -4  -5   79.99   16.80
   1  -4  -5   77.99   13.60
   1  -4  -5   71.59   16.20
   1  -4  -5   61.69   12.20
   0  -5  -5  175.68   19.00
   0  -5  -5  160.88   21.50
   0  -5  -5  195.28   26.40
   0  -5  -5  174.58   17.30
  -1  -6  -5   25.10   11.60
  -1  -6  -5   17.90    9.90
  -1  -6  -5   34.70   13.10
  11   5  -5    9.00   11.30
  11   5  -5    3.90   12.90
 -11  -5   5    5.50   12.00
  10   4  -5   23.00   10.90
  10   4  -5   30.30   12.60
 -10  -4   5   21.00   11.30
   9   3  -5 1479.05   64.59
   9   3  -5 1449.35   61.79
  -9  -3   5 1608.04   59.59
  -9  -3   5 1504.95   62.99
   8   2  -5   89.29   14.30
   8   2  -5   82.09   13.60
   8   2  -5  107.29   14.90
  -8  -2   5   74.49   11.30
  -8  -2   5   81.89   13.10
  -8  -2   5  100.29   14.00
   7   1  -5   61.59   10.80
   7   1  -5   51.89    9.80
   7   1  -5   70.89   10.40
  -7  -1   5   52.19    8.90
  -7  -1   5   69.99    9.40
  -7  -1   5   65.49    9.70
   6   0  -5    0.20    3.00
   6   0  -5   -0.40    4.80
   6   0  -5   -9.00    4.00
  -6   0   5    0.50    3.30
  -6   0   5   -0.30    3.30
  -6   0   5    0.70    3.40
   5  -1  -5 1451.45   51.39
   5  -1  -5 1437.96   44.40
   5  -1  -5 1463.05   47.20
  -5   1   5 1469.65   47.20
  -5   1   5 1430.06   52.09
  -5   1   5 1482.65   44.50
   4  -2  -5  558.94   20.50
   4  -2  -5  599.14   22.80
   4  -2  -5  559.54   20.10
   4  -2  -5  592.44   28.10
  -4   2   5  567.54   28.30
  -4   2   5  556.24   23.70
   3  -3  -5   11.70    8.70
   3  -3  -5    5.40    5.20
   3  -3  -5    7.00    6.50
   3  -3  -5    5.60    4.60
   3  -3  -5   11.90    5.00
   3  -3  -5    5.60    4.80
  -3   3   5    4.70    5.40
   2  -4  -5    0.10    5.80
   2  -4  -5    9.30    9.20
   2  -4  -5   -1.00    5.20
   2  -4  -5    3.30    8.40
   2  -4  -5   13.40    6.50
   2  -4  -5    8.80    6.80
   1  -5  -5   41.70   11.30
   1  -5  -5   34.70   13.00
   1  -5  -5   42.10   10.00
   1  -5  -5   40.50   13.80
   0  -6  -5   35.70   12.30
   0  -6  -5   22.90   11.80
   0  -6  -5   49.00   12.30
  12   5  -5  -29.00   11.50
  11   4  -5   66.79   17.60
  11   4  -5   66.29   16.10
 -11  -4   5   65.89   15.90
  10   3  -5  755.12   43.10
  10   3  -5  783.12   41.80
 -10  -3   5  869.41   43.00
 -10  -3   5  862.81   39.60
   9   2  -5  176.18   16.40
   9   2  -5  172.28   17.30
  -9  -2   5  173.98   15.20
  -9  -2   5  166.68   15.00
   8   1  -5   55.49   10.20
   8   1  -5   45.50    9.50
   8   1  -5   56.09   10.30
  -8  -1   5   51.39    9.20
  -8  -1   5   48.40    9.00
  -8  -1   5   41.30    8.10
   7   0  -5   14.20    6.10
   7   0  -5   -3.90    3.50
   7   0  -5   -2.20    3.50
  -7   0   5    1.80    4.90
  -7   0   5    4.50    3.40
   6  -1  -5  682.03   33.20
   6  -1  -5  739.33   25.40
   6  -1  -5  741.73   27.30
  -6   1   5  797.42   25.50
  -6   1   5  786.82   32.90
  -6   1   5  769.02   27.00
   5  -2  -5 5088.49  147.49
   5  -2  -5 5057.19  157.58
   5  -2  -5 5071.99  150.18
  -5   2   5 4846.31  148.79
  -5   2   5 4872.11  151.58
  -5   2   5 5014.20  158.88
   4  -3  -5  194.58   12.70
   4  -3  -5  223.38   19.30
   4  -3  -5  216.18   15.00
   4  -3  -5  202.78   12.90
   4  -3  -5  258.07   16.80
   4  -3  -5  227.68   17.60
  -4   3   5  207.08   14.20
   3  -4  -5    0.70    8.00
   3  -4  -5   11.70    9.30
   3  -4  -5   14.30    7.00
   3  -4  -5   19.10    7.40
   3  -4  -5   10.90    7.80
   3  -4  -5    6.20    5.20
   2  -5  -5    6.60    6.90
   2  -5  -5   21.80    8.60
   2  -5  -5   22.20   12.30
   2  -5  -5   12.90    9.00
   1  -6  -5   14.20    9.60
   1  -6  -5    1.50    8.00
   1  -6  -5  -15.70   10.00
  12   4  -5  125.29   21.40
  12   4  -5  127.49   23.50
 -12  -4   5  126.09   20.60
  11   3  -5    2.30   10.00
 -11  -3   5   30.20   11.20
  10   2  -5   -7.90    6.20
  10   2  -5   -5.30    7.00
  10   2  -5    9.90    7.70
 -10  -2   5    9.20    7.00
 -10  -2   5   -1.30    6.30
 -10  -2   5    5.90    6.70
   9   1  -5  236.68   17.10
   9   1  -5  227.08   17.50
   9   1  -5  240.38   17.60
  -9  -1   5  234.38   15.80
  -9  -1   5  243.98   16.40
  -9  -1   5  228.28   16.60
   8   0  -5    2.10    5.40
   8   0  -5   10.90    6.50
  -8   0   5   -1.80    2.90
  -8   0   5    3.40    5.40
  -8   0   5    4.20    4.10
   7  -1  -5   54.09    5.50
   7  -1  -5   54.69    7.10
   7  -1  -5   59.49    9.70
  -7   1   5   73.89   11.90
  -7   1   5   57.59    5.90
  -7   1   5   58.99    5.60
   6  -2  -5 1319.67   41.10
   6  -2  -5 1265.97   49.90
   6  -2  -5 1346.47   43.40
  -6   2   5 1350.76   52.49
  -6   2   5 1295.87   44.70
  -6   2   5 1234.98   42.80
   5  -3  -5   60.09    8.40
   5  -3  -5   76.09   14.50
   5  -3  -5   46.90    7.50
   5  -3  -5   73.49   13.50
   5  -3  -5   60.09    7.50
  -5   3   5   75.19   14.30
  -5   3   5   56.59    9.50
   4  -4  -5   15.10    7.90
   4  -4  -5   12.00    6.10
   4  -4  -5   20.40    9.10
   4  -4  -5   13.70    6.60
   4  -4  -5   19.10   10.50
   4  -4  -5    7.70    5.70
   3  -5  -5  115.19   19.80
   3  -5  -5  125.89   16.50
   3  -5  -5  106.89   15.10
   3  -5  -5   99.99   17.60
   2  -6  -5   12.10    9.10
   2  -6  -5   -4.60    8.70
   2  -6  -5   -2.00    7.70
  13   4  -5   24.50   12.50
  13   4  -5   -4.70   10.80
 -13  -4   5    6.20   10.70
  12   3  -5   50.59   14.20
  12   3  -5   53.79   15.80
 -12  -3   5   70.89   15.50
  11   2  -5   10.60   10.40
  11   2  -5   21.10   10.30
  11   2  -5    4.70    8.10
 -11  -2   5   16.00    8.80
 -11  -2   5   19.60    8.80
  10   1  -5   19.60    8.70
  10   1  -5    8.90    6.20
  10   1  -5    4.20    6.40
 -10  -1   5    2.00    4.40
 -10  -1   5   -2.50    5.50
   9   0  -5   -0.90    5.30
   9   0  -5    6.90    4.60
   9   0  -5   15.00    7.30
  -9   0   5    3.90    4.50
  -9   0   5    6.30    4.30
  -9   0   5    1.40    3.90
   8  -1  -5   44.40    7.20
   8  -1  -5   52.19    6.90
   8  -1  -5   49.50    9.30
  -8   1   5   52.59    6.70
  -8   1   5   51.89   10.60
  -8   1   5   45.40    6.10
   7  -2  -5 1534.05   49.70
   7  -2  -5 1516.85   57.39
   7  -2  -5 1556.64   48.20
  -7   2   5 1500.95   50.69
  -7   2   5 1441.06   49.99
  -7   2   5 1578.84   59.99
   6  -3  -5   39.40    6.70
   6  -3  -5   49.70   11.00
   6  -3  -5   30.00    5.20
  -6   3   5   30.00   11.10
  -6   3   5   38.00    7.70
  -6   3   5   35.00    8.10
   5  -4  -5  209.78   20.50
   5  -4  -5  198.28   21.50
   5  -4  -5  238.48   15.70
   5  -4  -5  210.08   14.90
   5  -4  -5  202.18   16.80
   4  -5  -5   -3.90    7.20
   4  -5  -5    1.90    5.20
   4  -5  -5   14.00    7.20
   4  -5  -5    0.70    6.40
   3  -6  -5   -2.70    6.60
   3  -6  -5   -9.10    7.00
   3  -6  -5   -9.90    8.70
  14   4  -5    8.70   13.60
  14   4  -5   62.19   17.10
 -14  -4   5   -2.50   12.30
  13   3  -5   -8.80    8.20
  13   3  -5   -4.00    8.00
 -13  -3   5   -6.20    5.50
  12   2  -5   19.30   11.20
  12   2  -5   16.20   10.00
  11   1  -5   75.39   13.50
  11   1  -5   66.39   12.80
  11   1  -5   73.09   12.70
 -11  -1   5   66.19   12.10
 -11  -1   5   82.99   12.10
 -11  -1   5   62.19   12.50
  10   0  -5    0.50    5.20
  10   0  -5   10.90    6.40
  10   0  -5    6.40    6.70
 -10   0   5   -0.60    4.00
 -10   0   5    9.70    5.60
   9  -1  -5  241.38   14.10
   9  -1  -5  246.48   13.90
   9  -1  -5  265.57   18.40
  -9   1   5  265.77   19.10
  -9   1   5  258.17   12.70
  -9   1   5  257.47   13.60
   8  -2  -5   74.29    6.20
   8  -2  -5   78.19   12.70
   8  -2  -5   85.09    7.40
  -8   2   5   96.09   14.90
  -8   2   5   67.39    7.20
  -8   2   5   69.89    7.50
   7  -3  -5 1237.98   41.70
   7  -3  -5 1249.57   51.39
   7  -3  -5 1268.57   41.30
  -7   3   5 1139.89   43.50
  -7   3   5 1138.19   52.69
  -7   3   5 1177.68   43.90
   6  -4  -5  143.99   19.60
   6  -4  -5  123.99   11.20
   6  -4  -5  134.29   16.20
   6  -4  -5  119.29   10.80
   5  -5  -5  147.69   14.80
   5  -5  -5  133.19   15.40
   5  -5  -5  184.68   21.00
   5  -5  -5  180.98   18.90
   5  -5  -5  155.38   14.90
   4  -6  -5    6.90   10.20
   4  -6  -5    4.00    7.80
  15   4  -5   20.40   14.20
  14   3  -5   -2.20    7.80
  14   3  -5    0.00    8.60
 -14  -3   5   12.90    9.60
  13   2  -5   68.79   16.00
  13   2  -5   46.80   14.20
 -13  -2   5   34.20   11.60
  12   1  -5   12.20    7.20
  12   1  -5   -3.20    7.30
  12   1  -5    3.50    9.00
 -12  -1   5    7.70    7.80
  11   0  -5   -2.40    5.80
  11   0  -5    0.50    5.50
  11   0  -5    9.10    8.00
 -11   0   5    8.00    4.90
 -11   0   5   13.70    8.90
 -11   0   5    4.30    5.20
  10  -1  -5   -6.10    6.50
  10  -1  -5   -2.00    4.40
  10  -1  -5    1.50    4.10
 -10   1   5    2.30    3.20
 -10   1   5    2.30    6.00
 -10   1   5   -0.80    3.60
   9  -2  -5  170.78   10.90
   9  -2  -5  172.68   16.50
   9  -2  -5  168.08   10.10
  -9   2   5  158.68   10.20
  -9   2   5  161.08   11.60
  -9   2   5  169.48   17.10
   8  -3  -5   43.90    6.50
   8  -3  -5   31.80    5.80
   8  -3  -5   29.30    9.50
  -8   3   5   32.10    7.30
  -8   3   5   30.40   11.60
   7  -4  -5   45.20    8.40
   7  -4  -5   38.60    7.70
   7  -4  -5   31.90   13.80
   7  -4  -5   56.19   10.20
   6  -5  -5    4.10    5.30
   6  -5  -5   33.00    8.50
   6  -5  -5   15.20    9.40
   6  -5  -5   16.90    8.30
   6  -5  -5   25.20   11.30
   5  -6  -5    3.30    8.00
   5  -6  -5   -9.50    7.10
   5  -6  -5   15.60   10.40
  15   3  -5  -20.70    9.70
 -15  -3   5   13.40    9.60
  14   2  -5    5.90    9.70
  14   2  -5    8.00    7.70
 -14  -2   5    8.10    8.80
  13   1  -5  101.79   15.80
  13   1  -5  126.19   19.30
 -13  -1   5  127.19   15.50
 -13  -1   5  122.59   16.20
  12   0  -5    6.00    8.60
  12   0  -5    4.00    6.60
  12   0  -5    0.80    5.40
 -12   0   5    0.80    4.80
 -12   0   5    5.60    5.50
  11  -1  -5   91.89   14.50
  11  -1  -5   96.09   11.50
  11  -1  -5   67.89   10.00
 -11   1   5   86.29    7.40
 -11   1   5  100.59   18.20
 -11   1   5   89.59   10.80
  10  -2  -5    2.30    3.90
  10  -2  -5    6.30    7.10
  10  -2  -5   -0.40    4.40
 -10   2   5   -6.00    7.10
 -10   2   5   -5.40    4.40
 -10   2   5   -2.70    3.40
   9  -3  -5 1482.85   48.60
   9  -3  -5 1586.24   51.59
   9  -3  -5 1440.36   59.39
  -9   3   5 1350.86   49.80
  -9   3   5 1436.16   52.59
   8  -4  -5   57.89    8.60
   8  -4  -5   82.59   11.80
   8  -4  -5   71.09    9.00
   8  -4  -5   69.39   14.30
   7  -5  -5   21.30   11.80
   7  -5  -5   24.30   11.40
   7  -5  -5   17.10    6.90
   7  -5  -5    8.50    6.00
   7  -5  -5    7.90    7.90
   6  -6  -5  -10.40    6.20
   6  -6  -5   28.60   11.30
   6  -6  -5   -3.40    8.70
  16   3  -5   10.30   14.50
  16   3  -5   24.80   13.60
 -16  -3   5   11.10   12.80
  15   2  -5   17.40   10.40
  15   2  -5   32.20   12.50
 -15  -2   5    9.70    9.60
  14   1  -5   39.10   13.60
  14   1  -5   32.10   10.30
 -14  -1   5   21.80   10.00
 -14  -1   5   14.30    7.80
  13   0  -5    4.90    7.50
  13   0  -5    2.50    5.90
  13   0  -5   -3.50    6.40
 -13   0   5   -3.70    5.40
 -13   0   5   -3.10    4.60
  12  -1  -5    9.00    6.90
  12  -1  -5   20.30   10.60
  12  -1  -5   12.70    6.30
 -12   1   5   12.50    6.20
 -12   1   5   12.20    4.10
  11  -2  -5    6.40    5.30
  11  -2  -5    1.10    4.00
 -11   2   5   10.50    4.20
  10  -3  -5  918.41   42.90
  10  -3  -5  814.72   29.80
  10  -3  -5  855.31   31.40
 -10   3   5  761.02   34.00
 -10   3   5  790.22   30.60
   9  -4  -5    8.30    4.50
   9  -4  -5    8.90    4.50
   9  -4  -5    1.70    5.00
   9  -4  -5   -8.10    6.00
  -9   4   5    0.70    6.60
   8  -5  -5   19.90   10.00
   8  -5  -5   21.50    9.10
   8  -5  -5   11.30    5.80
   8  -5  -5   11.90    8.30
   8  -5  -5   18.60    6.50
   7  -6  -5   38.20   10.50
  16   2  -5   -3.70    8.50
  16   2  -5   26.50   11.90
 -16  -2   5   10.80   10.20
  15   1  -5   -3.30    7.30
  15   1  -5   11.90   10.60
 -15  -1   5   -8.20    7.60
  14   0  -5    1.90    7.30
  14   0  -5   -1.60    7.60
  14   0  -5   -5.50    5.90
 -14   0   5   -0.10    6.20
 -14   0   5    4.70    6.00
  13  -1  -5  119.69   18.40
  13  -1  -5  102.59   14.40
  13  -1  -5  116.19   13.10
 -13   1   5  131.09    9.40
 -13   1   5  110.99   12.50
  12  -2  -5   26.30   10.30
  12  -2  -5   18.40    5.70
  12  -2  -5   30.20    7.00
 -12   2   5   22.50    5.20
 -12   2   5   26.20    8.10
  11  -3  -5   13.40    4.40
  11  -3  -5    5.20    3.80
  11  -3  -5   16.10   10.50
  11  -3  -5    9.30    4.80
 -11   3   5    5.20    6.40
  10  -4  -5   25.90    6.50
  10  -4  -5   27.90   12.80
  10  -4  -5   35.40    6.00
 -10   4   5   34.60    9.50
   9  -5  -5   -3.90    5.10
   9  -5  -5  -12.30    4.20
   9  -5  -5   -4.20    8.80
   9  -5  -5    2.10    8.00
   8  -6  -5   59.59   15.00
   8  -6  -5   26.00    8.30
   8  -6  -5   18.80    9.50
  17   2  -5  -21.60    7.60
 -17  -2   5   -4.10    9.50
  16   1  -5   43.80   12.70
  16   1  -5   19.10   12.30
 -16  -1   5   22.70   10.80
  15   0  -5    3.90    9.20
  15   0  -5   19.90    8.20
 -15   0   5   -3.70    5.60
  14  -1  -5   32.80    9.50
  14  -1  -5   39.30   14.40
  14  -1  -5   33.50   11.90
 -14   1   5   17.40    5.00
 -14   1   5   29.80    8.90
  13  -2  -5   45.50    8.60
  13  -2  -5   30.00    6.10
  13  -2  -5   28.90   13.00
 -13   2   5   53.79   10.50
 -13   2   5   41.80    5.80
  12  -3  -5   45.40    8.00
  12  -3  -5   48.50   14.10
  12  -3  -5   64.19    5.80
  12  -3  -5   64.39    5.30
 -12   3   5   40.10    9.40
  11  -4  -5   62.29    6.20
  11  -4  -5   53.79   14.80
  11  -4  -5   43.40    8.20
 -11   4   5   56.19   11.20
  10  -5  -5   -0.30    7.90
  10  -5  -5   13.10    6.70
  10  -5  -5   10.50   11.00
   9  -6  -5   16.70   13.10
   9  -6  -5    4.60   10.10
  17   1  -5   47.40   13.00
  17   1  -5   46.70   12.50
 -17  -1   5   42.70   13.20
  16   0  -5    8.70   10.50
  16   0  -5    8.90    7.50
 -16   0   5    4.40    7.60
 -16   0   5   -4.90    6.60
  15  -1  -5   -0.90    6.60
  15  -1  -5    5.10    6.70
  15  -1  -5    1.80    7.60
 -15   1   5   -4.00    4.10
 -15   1   5   -7.20    5.90
  14  -2  -5    2.30    3.60
  14  -2  -5   -0.20    6.70
  14  -2  -5   17.10   10.40
 -14   2   5   11.80    7.40
 -14   2   5    4.90    3.50
  13  -3  -5   -4.70    5.20
  13  -3  -5  -11.00    8.40
 -13   3   5    5.20    5.70
  12  -4  -5  104.79   11.20
  12  -4  -5  128.29   20.10
 -12   4   5  104.19   14.70
  11  -5  -5    9.40    8.90
  11  -5  -5    1.10    9.90
  18   1  -5   22.70   12.00
 -18  -1   5    0.40   12.00
  17   0  -5   15.40    9.50
  17   0  -5   14.90   10.90
 -17   0   5   -6.10    8.80
  16  -1  -5   30.20    9.70
 -16   1   5   10.80    5.90
  15  -2  -5   -2.70    7.00
  15  -2  -5   30.00   12.90
 -15   2   5    6.10    7.50
  14  -3  -5   -6.30   10.30
  14  -3  -5   -8.60    5.90
 -14   3   5   26.00    9.00
  13  -4  -5   -7.80   11.80
 -13   4   5   26.30   10.90
  12  -5  -5  -18.20   10.80
 -12   5   5  -16.80   13.50
  18   0  -5   14.10    9.60
 -18   0   5   20.30   11.60
  17  -1  -5   11.60   10.60
 -17   1   5   22.50   11.20
  16  -2  -5    0.60    9.30
 -16   2   5   13.20   10.10
  15  -3  -5    4.60   11.70
 -15   3   5    4.30    8.60
  14  -4  -5   17.20   13.30
 -14   4   5   30.70   12.90
 -18   1   5   31.90   11.00
 -17   2   5   15.30   10.50
 -16   3   5    4.90   11.00
 -13   4  -6   -5.40   11.10
  13  -4   6   17.00    9.50
 -14   3  -6    0.50   10.70
  14  -3   6   15.30    8.90
 -15   2  -6   27.80   13.20
  15  -2   6    0.20   10.30
 -16   1  -6   52.09   14.80
 -12   4  -6    7.40   10.80
  12  -4   6   12.20    7.70
 -13   3  -6    1.90    9.70
  13  -3   6    7.50    7.30
 -14   2  -6   53.49   15.50
  14  -2   6   60.29   14.30
 -15   1  -6    8.70   10.00
  15  -1   6   32.70   14.10
 -16   0  -6    3.40   10.90
  10  -5   6    9.60    9.40
 -11   4  -6   27.70   14.70
  11  -4   6   54.79   12.10
 -12   3  -6    0.70    9.90
  12  -3   6   15.10   10.10
 -13   2  -6   13.70   11.30
  13  -2   6   17.80   10.30
 -14   1  -6   20.50    8.70
  14  -1   6   -8.00    8.60
 -15   0  -6   -2.80    6.90
 -15   0  -6   17.70    9.20
  15   0   6   32.10   14.50
 -16  -1  -6   54.69   15.00
  -9   5  -6    5.80   11.30
   9  -5   6   -2.50    8.40
 -10   4  -6   16.90   10.40
  10  -4   6   16.10    8.20
 -11   3  -6   32.60   13.50
  11  -3   6   16.80    8.60
 -12   2  -6    5.50    7.60
  12  -2   6    5.60    8.50
 -13   1  -6    2.00    8.80
  13  -1   6  -12.70    6.40
 -14   0  -6   -9.00    5.10
 -14   0  -6   -6.90    6.80
 -14   0  -6    2.60    8.10
  14   0   6   16.40   12.50
 -15  -1  -6    5.50   11.20
 -15  -1  -6   -4.40    8.20
  15   1   6   -2.60   10.40
  -7   6  -6   33.30   13.70
   7  -6   6  -18.30    9.10
  -8   5  -6    0.30   11.80
   8  -5   6   -5.00    7.60
  -9   4  -6   17.70   11.90
   9  -4   6   30.00   10.10
 -10   3  -6   -3.70    8.30
  10  -3   6   24.00    7.30
 -11   2  -6    4.30    8.00
 -12   1  -6   -0.30    9.00
  12  -1   6   -1.10    7.40
 -13   0  -6   -7.80    5.70
 -13   0  -6    2.10    7.80
 -13   0  -6    1.60    5.40
  13   0   6   14.20    9.70
 -14  -1  -6   13.20   11.80
 -14  -1  -6   19.10    8.60
 -14  -1  -6  -14.60   10.40
  14   1   6    2.10   10.30
 -15  -2  -6   27.50   11.60
  -6   6  -6   35.50   16.40
   6  -6   6   37.80   11.20
  -7   5  -6   33.30   12.80
   7  -5   6    9.90    8.60
   7  -5   6   18.00   10.90
   7  -5   6   17.00    2.60
   7  -5   6    7.20    2.30
  -8   4  -6   34.00   11.30
  -8   4  -6   15.80   11.30
   8  -4   6   39.70    9.80
  -9   3  -6   59.29   15.50
  -9   3  -6   53.99   11.90
   9  -3   6   58.49   10.70
 -10   2  -6   52.09   11.60
  10  -2   6   70.19   12.70
 -11   1  -6   11.40    9.50
  11  -1   6   14.80    9.20
 -12   0  -6   21.80    7.50
 -12   0  -6   36.20   11.50
 -12   0  -6   31.10   11.50
  12   0   6   25.20   11.10
 -13  -1  -6    4.50    8.80
 -13  -1  -6    4.10    7.50
 -13  -1  -6   15.30    8.30
  13   1   6   11.60    9.90
 -14  -2  -6   49.40   13.90
 -14  -2  -6   67.39   15.40
  14   2   6   29.40   13.90
   5  -6   6  -19.40    6.10
   5  -6   6    6.00    6.50
  -6   5  -6    0.70   11.90
   6  -5   6    3.90    5.10
   6  -5   6  -11.60    6.10
   6  -5   6    6.10    9.20
  -7   4  -6    4.70    8.90
  -7   4  -6   -1.40    7.10
   7  -4   6   15.00    7.90
  -8   3  -6    3.90    7.00
  -8   3  -6   -3.90    8.20
   8  -3   6    2.90    6.90
  -9   2  -6  330.27   24.90
  -9   2  -6  302.77   23.50
   9  -2   6  343.97   21.90
 -10   1  -6   12.90    7.80
 -10   1  -6   10.10    2.20
 -10   1  -6    7.90    7.50
 -10   1  -6    7.40    2.90
  10  -1   6   23.10    9.80
 -11   0  -6   20.60    9.90
 -11   0  -6   17.70    7.00
 -11   0  -6   18.90    6.60
  11   0   6    2.80    8.70
 -12  -1  -6   14.70    9.50
 -12  -1  -6   -8.60    6.60
  12   1   6    9.20    9.90
 -13  -2  -6    7.80    9.40
 -13  -2  -6    8.20    8.00
  13   2   6   16.80   13.50
 -14  -3  -6   11.00   12.30
  -4   6  -6  239.98   35.80
   4  -6   6  184.08   17.00
   4  -6   6  192.68   16.70
  -5   5  -6   26.20   13.00
   5  -5   6   34.40    8.30
   5  -5   6   19.50    8.00
   5  -5   6   21.50   11.10
   5  -5   6   11.00    5.20
  -6   4  -6    8.90    7.50
  -6   4  -6   -3.90   10.10
   6  -4   6   -0.70    6.20
   6  -4   6    0.50    2.70
   6  -4   6    0.40    3.20
  -7   3  -6 1301.97   58.79
  -7   3  -6 1346.87   52.79
   7  -3   6 1343.17   54.49
   7  -3   6 1376.76   51.09
  -8   2  -6  140.19   13.90
  -8   2  -6  133.09   18.40
   8  -2   6  114.19   12.70
   8  -2   6  172.58   14.90
  -9   1  -6  195.18    9.50
  -9   1  -6  200.18    8.40
  -9   1  -6  209.68   18.40
   9  -1   6  196.88   16.00
   9  -1   6  212.78   18.40
 -10   0  -6  100.79   15.70
 -10   0  -6   92.79   11.70
 -10   0  -6   93.89   10.30
 -10   0  -6  104.39   17.30
  10   0   6   97.79   16.70
 -11  -1  -6    1.90    8.60
 -11  -1  -6    4.20    7.10
 -11  -1  -6   -8.40    8.00
  11   1   6   15.80   10.30
 -12  -2  -6   12.90    9.00
 -12  -2  -6    8.60   11.30
  12   2   6   11.60   11.80
 -13  -3  -6   -4.10   10.60
 -13  -3  -6   -8.40   10.70
  13   3   6    9.00   14.30
  -3   6  -6   71.69   17.80
   3  -6   6   36.10   16.30
   3  -6   6   38.80   10.90
   3  -6   6   94.89   21.80
   3  -6   6   39.20   10.70
  -4   5  -6   -4.40    9.70
   4  -5   6   -3.20    6.00
   4  -5   6   -1.30    8.10
   4  -5   6  -10.60    5.60
   4  -5   6   -2.50    5.30
  -5   4  -6   12.90   10.30
   5  -4   6   -1.20    6.70
   5  -4   6   20.10    7.50
   5  -4   6   28.00    6.40
   5  -4   6   20.30    5.40
  -6   3  -6  200.58   16.30
  -6   3  -6  232.88   21.60
   6  -3   6  221.58    8.60
   6  -3   6  228.78    8.20
   6  -3   6  228.78   18.80
   6  -3   6  238.18   16.10
  -7   2  -6    6.90    6.70
  -7   2  -6   10.10    5.90
   7  -2   6    1.30    5.20
  -8   1  -6    9.20    6.20
  -8   1  -6    9.00    3.70
  -8   1  -6   12.90    2.80
  -8   1  -6   22.30    8.80
   8  -1   6   11.00    5.60
   8  -1   6   14.80    7.80
  -9   0  -6  441.26   19.60
  -9   0  -6  370.26   23.80
  -9   0  -6  393.86   24.50
  -9   0  -6  384.06   20.30
   9   0   6  422.26   26.50
   9   0   6  431.46   24.30
 -10  -1  -6   -8.70    6.10
 -10  -1  -6    2.40    7.60
  10   1   6   -7.90    7.10
 -11  -2  -6   -6.00    8.40
 -11  -2  -6   -1.10    7.80
  11   2   6   -5.60    9.30
 -12  -3  -6   22.80   13.00
 -12  -3  -6    2.60   10.10
  12   3   6   11.50   11.40
   2  -6   6   76.59   19.40
   2  -6   6   82.69   12.20
   2  -6   6   78.29   14.90
  -3   5  -6   -4.70    9.50
   3  -5   6   -5.90    6.40
   3  -5   6    5.50    6.50
   3  -5   6    4.40    8.40
   3  -5   6  -11.10    5.40
  -4   4  -6  900.31   48.30
  -4   4  -6 1006.50   38.80
   4  -4   6  931.71   40.70
   4  -4   6 1004.80   36.30
   4  -4   6  968.00   37.70
  -5   3  -6 1868.51   59.39
  -5   3  -6 1722.93   71.79
  -5   3  -6 1802.12   64.69
   5  -3   6 1865.91   62.79
   5  -3   6 1897.41   57.39
   5  -3   6 1934.01   69.79
  -6   2  -6  -11.90    5.40
  -6   2  -6   -1.40    4.50
   6  -2   6    5.70    5.70
   6  -2   6    3.30    5.50
  -7   1  -6   99.99    5.80
  -7   1  -6   99.39    7.20
  -7   1  -6  113.79   11.00
  -7   1  -6  132.09   16.00
   7  -1   6  116.69   11.50
   7  -1   6  122.99   11.70
  -8   0  -6   71.79    7.80
  -8   0  -6   78.89   12.40
  -8   0  -6   92.39   13.20
   8   0   6   76.89   13.70
  -9  -1  -6  227.68   18.40
  -9  -1  -6  222.18   18.40
  -9  -1  -6  191.38   16.40
  -9  -1  -6  197.58   15.90
   9   1   6  177.08   16.90
   9   1   6  211.38   20.10
 -10  -2  -6   59.59   14.80
 -10  -2  -6   56.89   11.80
 -10  -2  -6   49.99   12.70
  10   2   6   28.50   14.60
 -11  -3  -6   25.80    9.30
 -11  -3  -6   13.30   11.80
  11   3   6    6.80   10.90
 -12  -4  -6    1.60   12.20
  12   4   6   37.30   26.10
   1  -6   6   11.20    9.60
   1  -6   6   -4.00   10.90
   1  -6   6   -1.10    7.50
  -2   5  -6    8.80    9.90
  -2   5  -6   29.30   13.50
   2  -5   6   29.10    8.10
   2  -5   6   17.50    7.80
   2  -5   6   30.20    9.20
  -3   4  -6   42.10   14.70
  -3   4  -6   69.99   11.20
   3  -4   6   61.99    9.60
   3  -4   6   72.99   10.00
   3  -4   6   59.49   10.60
  -4   3  -6   -6.50    6.90
  -4   3  -6    0.30    4.40
   4  -3   6    3.80    6.20
   4  -3   6    6.50    4.90
   4  -3   6    9.40    3.30
  -5   2  -6   50.99    4.80
  -5   2  -6   62.19    8.50
  -5   2  -6   41.10   11.00
   5  -2   6   60.29    8.80
   5  -2   6   65.89   10.40
   5  -2   6   51.39    4.00
  -6   1  -6  346.27   12.80
  -6   1  -6  318.57   19.70
  -6   1  -6  342.47   14.30
  -6   1  -6  309.47   17.30
   6  -1   6  352.76   19.00
  -7   0  -6 1752.22   57.99
  -7   0  -6 1757.92   62.99
  -7   0  -6 1766.12   60.09
  -7   0  -6 1752.12   63.39
   7   0   6 1776.02   62.69
   7   0   6 1769.32   65.49
  -8  -1  -6    9.40    6.80
  -8  -1  -6   12.10    8.20
  -8  -1  -6    4.80    5.90
  -8  -1  -6   10.10    5.90
   8   1   6    6.90    8.10
   8   1   6   18.30    7.80
  -9  -2  -6  310.37   23.70
  -9  -2  -6  299.77   23.50
 -10  -3  -6   21.00   10.80
 -10  -3  -6   14.50    9.60
  10   3   6    8.00    9.10
 -11  -4  -6   70.09   16.50
  11   4   6   35.50   15.50
   0  -6   6   11.90    8.30
   0  -6   6   17.80   11.60
   0  -6   6    1.30    8.50
  -1   5  -6  404.06   32.90
  -1   5  -6  383.66   27.40
   1  -5   6  406.66   26.10
   1  -5   6  421.26   23.70
   1  -5   6  411.36   22.60
  -2   4  -6  539.45   34.70
  -2   4  -6  557.94   28.80
   2  -4   6  557.84   26.50
   2  -4   6  549.45   24.30
   2  -4   6  589.34   27.00
   2  -4   6  524.75   31.70
  -3   3  -6  185.08   18.30
  -3   3  -6  202.68   13.50
   3  -3   6  229.98   14.30
   3  -3   6  197.08   11.50
   3  -3   6  217.68   12.00
   3  -3   6  231.68   18.00
  -4   2  -6   45.20    7.20
  -4   2  -6   29.40    8.60
  -4   2  -6   50.39    5.90
   4  -2   6   44.20    9.10
   4  -2   6   42.70    4.00
   4  -2   6   59.79    7.50
  -5   1  -6    5.20    4.70
  -5   1  -6    8.30    2.70
  -5   1  -6   17.60    6.00
   5  -1   6    8.90    3.20
   5  -1   6   18.10    6.00
   5  -1   6    2.20    4.90
  -6   0  -6  203.18   14.20
  -7  -1  -6  132.99   15.10
  -7  -1  -6  119.49   13.00
  -7  -1  -6  102.59   11.10
  -7  -1  -6  117.09   12.10
   7   1   6  125.29   17.20
   7   1   6  119.09   14.30
  -8  -2  -6  162.38   19.80
  -8  -2  -6  131.09   14.80
  -8  -2  -6  145.19   18.10
  -8  -2  -6  157.78   21.50
   8   2   6  130.39   14.70
   8   2   6  147.99   21.80
  -9  -3  -6   59.99   14.20
  -9  -3  -6   65.69   15.20
   9   3   6   64.89   16.50
 -10  -4  -6   -6.70   10.90
 -10  -4  -6    2.90   10.90
  10   4   6   20.20   14.80
   1   6  -6   33.80   14.00
  -1  -6   6   25.60   13.10
  -1  -6   6   -5.00    8.30
  -1  -6   6    5.20    8.50
   0   5  -6   10.90   11.20
   0  -5   6    2.80   11.60
   0  -5   6   12.10    7.10
   0  -5   6   15.30    8.20
  -1   4  -6   85.49   13.70
  -1   4  -6   45.80   14.60
   1  -4   6   52.19   13.20
   1  -4   6   92.49   12.90
   1  -4   6   64.69    9.50
  -2   3  -6   50.99   11.70
  -2   3  -6   52.89    9.10
   2  -3   6   50.99    7.60
   2  -3   6   44.60    7.20
   2  -3   6   31.30    8.90
   2  -3   6   52.99    6.90
  -3   2  -6 2182.88   78.99
  -3   2  -6 2321.77   71.29
  -3   2  -6 2204.38   71.29
   3  -2   6 2194.28   70.29
   3  -2   6 2294.87   69.39
   3  -2   6 2310.37   77.59
  -4   1  -6  144.39   12.00
  -4   1  -6  153.58    7.70
  -4   1  -6  155.48   10.20
   4  -1   6  145.69   10.70
   4  -1   6  158.48   12.00
   4  -1   6  152.68    8.20
  -6  -1  -6  327.77   20.20
  -6  -1  -6  335.27   19.80
  -6  -1  -6  318.57   18.20
  -6  -1  -6  335.97   19.10
   6   1   6  361.16   22.80
   6   1   6  310.67   18.80
  -7  -2  -6   16.60    7.70
  -7  -2  -6    5.20    6.80
  -7  -2  -6   10.10    7.50
  -7  -2  -6   -6.10    6.30
   7   2   6    4.20    9.50
   7   2   6    2.70    7.00
  -8  -3  -6   -2.00    4.90
   8   3   6    3.70    9.50
  -9  -4  -6   -3.70    8.50
  -9  -4  -6   -4.80   10.20
   9   4   6  -17.50    9.10
   2   6  -6    8.20   10.60
  -2  -6   6    6.80   12.80
  -2  -6   6    8.30    7.60
  -2  -6   6   -0.20    7.40
   1   5  -6  212.18   22.00
  -1  -5   6  240.98   18.10
  -1  -5   6  270.27   18.00
  -1  -5   6  233.88   29.50
   0   4  -6  156.38   18.80
   0   4  -6  113.39   19.90
   0  -4   6  120.19   15.30
   0  -4   6  135.29   19.90
   0  -4   6  117.29   10.80
  -1   3  -6    1.70    5.80
  -1   3  -6    5.30    5.30
   1  -3   6    3.50    3.00
   1  -3   6   -4.60    4.70
   1  -3   6   -1.60    3.40
   1  -3   6   -1.10    3.50
  -2   2  -6    8.80    3.40
  -2   2  -6   19.80    8.50
  -2   2  -6   17.60    5.20
   2  -2   6   12.50    3.70
   2  -2   6    8.50    3.10
   2  -2   6   13.20    5.50
  -3   1  -6 2184.58   67.09
  -3   1  -6 2116.89   68.29
  -3   1  -6 2179.38   73.79
   3  -1   6 2193.18   69.29
   3  -1   6 2238.78   72.59
   3  -1   6 2233.38   67.19
  -4   0  -6 3496.05  107.59
  -4   0  -6 3457.65  103.79
   4   0   6 3236.38  104.49
   4   0   6 3260.07  107.89
   4   0   6 3515.45  106.69
  -5  -1  -6   13.80    5.80
  -5  -1  -6    5.40    5.00
  -5  -1  -6    6.80    5.90
  -5  -1  -6    8.80    5.70
   5   1   6   22.80    8.20
   5   1   6    9.10    4.60
  -6  -2  -6    5.00    6.10
  -6  -2  -6    9.60    7.40
  -6  -2  -6   -6.90    5.80
  -6  -2  -6    3.80    5.20
   6   2   6   -8.00    4.40
   6   2   6    9.00    6.10
  -7  -3  -6 1537.55   57.69
  -7  -3  -6 1330.67   58.69
   7   3   6 1283.87   63.29
  -8  -4  -6   22.80   10.10
  -8  -4  -6   -8.60    7.40
   8   4   6   17.50   12.20
  -9  -5  -6   -6.20   10.10
  -9  -5  -6    4.00   10.70
   9   5   6   17.00   13.90
   3   6  -6   24.40   13.30
  -3  -6   6   18.70    8.80
  -3  -6   6    1.90    8.20
   2   5  -6   21.70   12.00
  -2  -5   6   20.90    7.30
  -2  -5   6    7.20    8.30
  -2  -5   6  -18.70   10.10
   1   4  -6   15.60    9.10
   1   4  -6   28.50   13.20
  -1  -4   6   25.50   10.20
  -1  -4   6   34.80    8.10
  -1  -4   6   29.80   11.50
  -1  -4   6   43.10   10.00
   0   3  -6   77.59   11.70
   0   3  -6   70.89   14.10
   0  -3   6   90.89   11.20
   0  -3   6   83.89    6.90
   0  -3   6   82.89    7.70
   0  -3   6   96.59   14.40
  -1   2  -6 1663.53   55.89
  -1   2  -6 1577.44   60.99
   1  -2   6 1680.63   51.79
   1  -2   6 1727.53   50.59
   1  -2   6 1565.14   53.89
   1  -2   6 1722.13   60.49
  -2   1  -6 2016.60   61.89
  -2   1  -6 1949.80   61.09
  -2   1  -6 1942.11   67.29
   2  -1   6 2042.80   61.59
   2  -1   6 1993.60   66.19
   2  -1   6 2001.40   61.99
  -3   0  -6 1814.92   56.39
  -3   0  -6 1691.83   58.29
  -3   0  -6 1806.52   59.19
   3   0   6 1709.43   56.89
   3   0   6 1802.22   58.69
   3   0   6 1786.52   59.69
  -4  -1  -6  164.18   13.40
  -4  -1  -6  168.08   13.70
  -4  -1  -6  154.48   12.70
  -4  -1  -6  148.89   11.70
   4   1   6  125.99   11.20
   4   1   6  157.78   11.20
  -5  -2  -6   61.09   11.40
  -5  -2  -6   51.39   11.50
  -5  -2  -6   61.09    9.70
  -5  -2  -6   59.49   11.30
   5   2   6   60.09    9.90
   5   2   6   61.39   12.70
  -6  -3  -6  242.58   21.40
  -6  -3  -6  194.78   21.50
  -6  -3  -6  241.98   18.10
  -6  -3  -6  208.48   20.80
   6   3   6  219.18   19.40
   6   3   6  235.88   23.70
  -7  -4  -6    4.20   11.20
  -7  -4  -6    8.20    8.40
   7   4   6    9.10   10.10
  -8  -5  -6   16.90   12.60
   8   5   6   10.00   15.60
   4   6  -6   10.20   11.50
  -4  -6   6    1.00    9.80
  -4  -6   6   -5.30    8.30
  -4  -6   6   23.40    8.10
   3   5  -6    9.90   10.80
  -3  -5   6   -3.20    7.30
  -3  -5   6   -8.40    5.40
  -3  -5   6   13.50    9.70
   2   4  -6    1.80    8.60
  -2  -4   6    7.90    6.70
  -2  -4   6    3.90    8.20
  -2  -4   6    9.90    7.80
  -2  -4   6    4.00    4.50
  -2  -4   6   13.90    6.20
   1   3  -6  216.78   16.60
   1   3  -6  197.78   17.60
  -1  -3   6  214.38   15.10
  -1  -3   6  214.08   18.10
  -1  -3   6  219.88   11.90
  -1  -3   6  234.58   12.10
   0   2  -6 1183.78   42.90
   0  -2   6 1152.78   41.20
   0  -2   6 1207.38   36.70
   0  -2   6 1202.18   36.10
   0  -2   6 1166.28   46.10
  -1   1  -6  347.77   14.60
  -1   1  -6  334.47   11.90
  -1   1  -6  360.96   18.40
   1  -1   6  336.07   17.20
   1  -1   6  328.87   12.50
   1  -1   6  318.67   13.70
  -2   0  -6 2583.14   79.09
  -2   0  -6 2529.85   80.79
  -2   0  -6 2583.34   81.49
   2   0   6 2627.54   80.79
   2   0   6 2541.25   81.59
   2   0   6 2552.94   79.69
  -3  -1  -6 2165.58   74.49
  -3  -1  -6 2329.27   71.69
  -3  -1  -6 2196.98   71.99
   3   1   6 2150.78   72.59
   3   1   6 2204.08   71.59
   3   1   6 2144.19   75.59
  -4  -2  -6   31.50    9.40
  -4  -2  -6   32.10    9.30
  -4  -2  -6   38.60    9.30
  -4  -2  -6   41.50    8.40
   4   2   6   31.40    7.40
   4   2   6   30.90   10.30
  -5  -3  -6 1850.81   71.19
  -5  -3  -6 2000.20   68.89
  -5  -3  -6 1843.62   73.09
  -5  -3  -6 1800.12   72.39
   5   3   6 1827.02   75.29
   5   3   6 1776.62   70.09
  -6  -4  -6    0.30    8.80
  -6  -4  -6    0.40    6.60
   6   4   6    1.60   11.10
  -7  -5  -6   25.10   11.90
  -7  -5  -6    7.10   13.40
   7   5   6   21.00   14.80
   5   6  -6   -0.10    9.60
  -5  -6   6    8.90    9.70
  -5  -6   6  -17.00    9.00
   4   5  -6    7.20    8.50
   4   5  -6   12.30   10.10
  -4  -5   6    7.30    5.20
  -4  -5   6   -7.40    9.50
   3   4  -6  146.49   19.60
   3   4  -6  118.49   14.90
  -3  -4   6  161.58   21.70
  -3  -4   6  128.89   17.70
  -3  -4   6  115.59   11.10
   2   3  -6   64.49    8.50
   2   3  -6   52.19   11.60
   2   3  -6   48.90   10.60
  -2  -3   6   58.79   12.70
  -2  -3   6   50.29    6.80
  -2  -3   6   49.10   10.00
   1   2  -6  139.09   11.90
   1   2  -6  155.78   16.40
  -1  -2   6  141.59   10.70
  -1  -2   6  118.29   11.80
  -1  -2   6  152.28    6.90
  -1  -2   6  158.18    6.60
   0   1  -6 1947.61   65.59
   0   1  -6 1987.10   62.19
   0  -1   6 1920.51   64.79
   0  -1   6 1960.30   61.29
  -2  -1  -6 2095.89   65.09
  -2  -1  -6 2022.90   66.19
  -2  -1  -6 2011.30   72.59
   2   1   6 2035.30   65.29
   2   1   6 1975.20   69.99
   2   1   6 1973.40   69.49
  -3  -2  -6 2317.27   78.19
  -3  -2  -6 2257.07   80.59
  -3  -2  -6 2312.37   75.39
  -3  -2  -6 2294.57   79.79
   3   2   6 2291.67   82.29
   3   2   6 2194.78   76.59
  -4  -3  -6  -13.80    6.20
  -4  -3  -6   -0.70    6.90
  -4  -3  -6    6.80    7.90
  -4  -3  -6    0.30    6.10
   4   3   6    4.50    6.60
   4   3   6   -8.50    7.90
  -5  -4  -6   21.60    8.80
  -5  -4  -6    6.00   10.00
   5   4   6   11.20   11.90
  -6  -5  -6   -3.50    9.50
  -6  -5  -6  -12.80    8.70
   6   5   6    5.30   11.00
   6   6  -6   46.60   15.50
   6   6  -6   66.39   16.40
  -6  -6   6   47.30   18.70
   5   5  -6   29.00   10.40
   5   5  -6   39.20   14.50
  -5  -5   6   21.60   11.30
  -5  -5   6   43.50    9.80
   4   4  -6   15.50   10.60
   4   4  -6   22.10    8.70
  -4  -4   6   16.30    9.70
  -4  -4   6   16.00   11.60
  -4  -4   6    8.40    5.20
   3   3  -6  213.88   17.50
  -3  -3   6  168.48   15.10
  -3  -3   6  181.88   17.60
   2   2  -6  799.92   33.70
   2   2  -6  762.42   39.30
   2   2  -6  852.41   28.40
  -2  -2   6  812.82   35.90
  -2  -2   6  828.02   32.60
  -2  -2   6  850.11   27.10
   1   1  -6   68.69    7.80
   1   1  -6   54.79    8.70
  -1  -1   6   59.09    6.70
  -1  -1   6   50.29    8.30
  -1  -1  -6  332.47   18.30
  -1  -1  -6  339.67   16.30
  -1  -1  -6  347.97   14.90
   1   1   6  346.97   19.00
   1   1   6  316.67   16.40
   1   1   6  327.97   14.80
  -2  -2  -6   14.10    6.30
  -2  -2  -6   25.80    6.20
  -2  -2  -6   15.80    6.90
  -2  -2  -6    8.80    5.70
   2   2   6   13.10    5.70
   2   2   6   13.10    8.40
   2   2   6   10.30    5.30
  -3  -3  -6  186.18   18.00
  -3  -3  -6  228.18   19.60
  -3  -3  -6  216.18   17.90
  -3  -3  -6  216.18   15.80
   3   3   6  210.68   16.40
   3   3   6  216.08   20.80
  -4  -4  -6  993.20   47.30
  -4  -4  -6 1093.79   45.60
   4   4   6  879.01   45.70
   4   4   6  902.11   55.59
  -5  -5  -6   15.70   12.40
  -5  -5  -6   19.80   11.10
   5   5   6   30.70   13.80
  -6  -6  -6   78.79   18.70
   6   6   6   60.99   21.20
   7   6  -6   30.10   15.40
   7   6  -6   17.70   13.50
   6   5  -6    6.00   11.70
   6   5  -6   22.60   10.10
  -6  -5   6   39.40    9.10
  -6  -5   6    3.50    8.10
   5   4  -6   21.10    8.70
   5   4  -6    7.50   10.00
  -5  -4   6   17.10    6.80
  -5  -4   6    5.40    8.30
   4   3  -6  106.69   10.80
   4   3  -6  131.49   17.30
  -4  -3   6   99.69    8.90
  -4  -3   6  145.79   18.80
  -4  -3   6   96.49   16.10
  -4  -3   6  107.69   14.60
   3   2  -6  446.46   18.30
   3   2  -6  438.76   28.00
  -3  -2   6  423.16   21.20
  -3  -2   6  417.66   16.50
  -3  -2   6  406.46   23.60
  -3  -2   6  401.16   23.60
   2   1  -6   94.09    9.90
   2   1  -6   96.79    8.80
   2   1  -6   99.99    5.20
  -2  -1   6  117.99    8.20
  -2  -1   6  100.29    9.90
  -2  -1   6   98.79    5.40
   1   0  -6 1044.60   36.10
   1   0  -6 1057.19   36.10
   1   0  -6 1111.69   36.10
   1   0  -6 1043.60   36.70
  -1   0   6 1146.69   36.40
  -1   0   6 1093.09   35.70
   0  -1  -6 1957.10   67.29
   0  -1  -6 1968.10   63.99
   0  -1  -6 2136.69   61.99
   0   1   6 1963.90   67.49
   0   1   6 1967.70   64.69
   0   1   6 1941.21   61.79
  -1  -2  -6 1806.92   56.79
  -1  -2  -6 1648.83   59.29
  -1  -2  -6 1737.73   63.39
   1   2   6 1640.94   59.89
   1   2   6 1698.23   63.69
   1   2   6 1670.23   57.79
  -2  -3  -6   41.60   10.80
  -2  -3  -6   77.29   12.50
  -2  -3  -6   54.09   11.60
  -2  -3  -6   57.89    9.80
   2   3   6   61.99   11.00
   2   3   6   54.59   13.40
  -3  -4  -6   66.89   14.50
  -3  -4  -6   77.39   13.20
   3   4   6   51.89   15.90
   3   4   6   57.99   13.30
  -4  -5  -6   -1.80    9.10
  -4  -5  -6   -2.20    8.30
   4   5   6  -18.70    8.80
  -5  -6  -6   37.40   15.60
   5   6   6   27.10   17.50
   8   6  -6   49.30   19.30
   7   5  -6   34.30   12.90
   7   5  -6   27.00   12.10
  -7  -5   6   63.59   11.40
  -7  -5   6   44.90   15.30
   6   4  -6   27.50   13.70
   6   4  -6   33.50   11.60
  -6  -4   6   35.90   13.50
  -6  -4   6   20.30    7.40
   5   3  -6   39.50   11.00
   5   3  -6   39.00    9.00
  -5  -3   6   50.59    8.50
  -5  -3   6   64.59   12.00
  -5  -3   6   36.90   12.30
  -5  -3   6   70.99   12.70
   4   2  -6  165.78   10.80
   4   2  -6  143.79   13.90
  -4  -2   6  154.38   12.90
  -4  -2   6  164.28   14.80
  -4  -2   6  166.78    9.80
  -4  -2   6  160.88   14.20
   3   1  -6   17.80    5.90
   3   1  -6   19.10    3.80
   3   1  -6   16.30    6.10
  -3  -1   6   17.30    5.40
  -3  -1   6   15.80    6.30
  -3  -1   6   15.60    3.50
   2   0  -6   16.90    4.40
   2   0  -6   12.80    4.10
   2   0  -6   19.30    4.50
  -2   0   6   16.30    4.00
  -2   0   6   18.00    4.30
  -2   0   6   21.30    5.10
   1  -1  -6   61.59    4.60
   1  -1  -6   59.39    8.80
   1  -1  -6   63.69    9.90
   1  -1  -6   54.19    7.00
  -1   1   6   67.99    8.10
  -1   1   6   63.19    9.30
  -1   1   6   54.49    4.70
   0  -2  -6 1180.48   47.10
   0  -2  -6 1194.48   43.90
   0  -2  -6 1222.88   40.20
   0   2   6 1189.68   44.20
   0   2   6 1066.69   40.80
  -1  -3  -6    7.90    5.90
  -1  -3  -6    0.60    4.30
  -1  -3  -6    0.10    6.10
  -1  -3  -6    1.40    5.80
   1   3   6  -14.90    5.90
   1   3   6    6.80    5.70
  -2  -4  -6  581.24   33.10
  -2  -4  -6  609.94   30.60
  -2  -4  -6  569.44   39.60
   2   4   6  598.64   37.60
  -3  -5  -6   16.90    8.90
  -3  -5  -6   -8.60    8.30
   3   5   6   -1.50   10.20
  -4  -6  -6  208.58   27.00
  -4  -6  -6  151.28   22.60
   4   6   6  199.68   31.00
   9   6  -6   16.40   15.70
   8   5  -6    7.00   11.30
   8   5  -6   44.50   13.10
  -8  -5   6   15.60   12.00
   7   4  -6    7.20   10.10
   7   4  -6   31.20   12.90
  -7  -4   6   18.20    9.90
  -7  -4   6   26.50    7.80
   6   3  -6  310.37   19.80
   6   3  -6  326.77   23.40
  -6  -3   6  282.07   22.80
  -6  -3   6  304.27   17.30
  -6  -3   6  351.16   25.50
  -6  -3   6  292.97   20.60
   5   2  -6   77.69    9.70
   5   2  -6   60.99   11.80
  -5  -2   6   55.99   10.20
  -5  -2   6   69.29   12.50
  -5  -2   6   75.49   12.90
  -5  -2   6   66.79    8.40
   4   1  -6  158.58   12.10
   4   1  -6  159.38    9.50
  -4  -1   6  167.58    9.50
  -4  -1   6  168.88   12.30
  -4  -1   6  164.88   11.40
  -4  -1   6  177.18   13.20
   3   0  -6 3634.84  110.29
   3   0  -6 3672.93  110.39
   3   0  -6 3636.84  109.39
  -3   0   6 3577.04  109.09
  -3   0   6 3589.64  110.89
  -3   0   6 3626.14  109.89
   2  -1  -6  105.09    7.80
   2  -1  -6   87.49    9.70
   2  -1  -6  114.19   11.00
   2  -1  -6   99.99    4.70
  -2   1   6   96.39    4.90
  -2   1   6  104.89    8.20
   1  -2  -6  149.79   13.30
   1  -2  -6  135.79   11.00
   1  -2  -6  155.98    8.70
   1  -2  -6  149.69   16.30
  -1   2   6  132.09    9.40
  -1   2   6  133.09   11.50
  -1   2   6  169.98   17.20
   0  -3  -6   82.19   14.40
   0  -3  -6   97.69   14.50
   0  -3  -6  102.79   13.60
   0  -3  -6   89.59    8.80
   0   3   6   85.49   11.30
   0   3   6   83.69   15.20
  -1  -4  -6   51.29   13.00
  -1  -4  -6   63.39   13.60
  -1  -4  -6   71.69   11.70
  -1  -4  -6   67.49   14.40
  -1  -4  -6   62.29   13.10
   1   4   6   30.90   13.80
  -2  -5  -6   46.30   13.30
   2   5   6   30.00   15.00
  -3  -6  -6   95.59   19.00
  -3  -6  -6   58.09   14.00
  -3  -6  -6   80.29   23.20
   3   6   6   61.69   21.30
   9   5  -6   47.50   14.60
   8   4  -6    4.50    9.70
   8   4  -6    2.40    8.90
  -8  -4   6    3.10    7.20
  -8  -4   6   -1.60    8.80
   7   3  -6  732.23   34.40
   7   3  -6  652.23   36.50
  -7  -3   6  665.53   38.60
  -7  -3   6  666.83   36.50
  -7  -3   6  707.03   30.90
  -7  -3   6  649.34   34.70
   6   2  -6   97.09   12.20
   6   2  -6   75.29   12.80
  -6  -2   6   79.49   12.00
  -6  -2   6   82.69   13.50
  -6  -2   6   90.79   14.30
  -6  -2   6   92.39   10.80
   5   1  -6 1163.58   43.30
   5   1  -6 1171.38   40.30
  -5  -1   6 1137.79   39.90
  -5  -1   6 1160.58   42.70
  -5  -1   6 1159.88   42.00
  -5  -1   6 1146.09   43.80
   4   0  -6 4784.42  141.89
   4   0  -6 4780.22  141.79
  -4   0   6 4475.85  139.59
  -4   0   6 4542.95  140.39
  -4   0   6 4780.72  141.09
  -4   0   6 4734.13  142.69
   3  -1  -6   18.40    6.60
   3  -1  -6   21.00    4.60
  -3   1   6   17.50    6.60
  -3   1   6   20.10    4.80
   2  -2  -6  864.11   37.80
   2  -2  -6  826.62   32.20
   2  -2  -6  867.61   28.80
   2  -2  -6  842.72   30.30
  -2   2   6  825.62   33.20
   1  -3  -6  204.48   17.80
   1  -3  -6  242.38   18.60
   1  -3  -6  231.08   17.40
   1  -3  -6  198.78   14.90
   1  -3  -6  239.58   16.10
   1  -3  -6  219.08   13.60
  -1   3   6  202.88   18.10
  -1   3   6  198.28   15.60
   0  -4  -6  120.79   12.30
   0  -4  -6  153.78   20.40
   0  -4  -6  131.89   20.30
   0  -4  -6  143.99   19.30
   0  -4  -6  143.59   18.00
   0  -4  -6  126.19   17.20
   0   4   6  133.29   20.40
  -1  -5  -6  412.16   25.90
  -1  -5  -6  445.76   34.20
  -1  -5  -6  397.76   28.90
   1   5   6  399.96   32.50
  -2  -6  -6   67.39   18.80
  -2  -6  -6   92.69   16.70
  10   5  -6   10.50   12.20
  10   5  -6    7.10   11.20
 -10  -5   6   -8.40    8.40
   9   4  -6   51.39   15.40
   9   4  -6   27.90   14.10
  -9  -4   6   38.20   10.30
  -9  -4   6   50.19   15.10
   8   3  -6  203.18   24.00
   8   3  -6  200.98   18.70
  -8  -3   6  219.78   16.80
  -8  -3   6  212.98   20.70
  -8  -3   6  200.28   21.70
   7   2  -6   42.70    9.00
   7   2  -6   37.40   10.20
  -7  -2   6   43.40    8.60
  -7  -2   6   52.39   11.20
  -7  -2   6   63.69   11.60
  -7  -2   6   42.70   11.90
   6   1  -6   25.90    7.00
   6   1  -6   16.10    5.60
  -6  -1   6   15.20    6.90
  -6  -1   6   25.10    7.80
  -6  -1   6   15.90    6.00
  -6  -1   6   25.00    6.40
   5   0  -6  285.77   14.80
   5   0  -6  276.97   14.40
  -5   0   6  275.57   13.50
  -5   0   6  277.27   15.00
  -5   0   6  272.77   12.60
  -5   0   6  266.47   13.70
   4  -1  -6  162.78    9.50
   4  -1  -6  160.98   12.40
  -4   1   6  170.28   10.00
  -4   1   6  151.88   12.70
   3  -2  -6  431.46   15.70
   3  -2  -6  425.96   19.20
   3  -2  -6  415.26   16.50
   3  -2  -6  439.96   24.80
   3  -2  -6  414.16   22.90
  -3   2   6  451.65   20.90
   2  -3  -6   44.70    9.80
   2  -3  -6   51.09   12.60
   2  -3  -6   57.99    8.90
   2  -3  -6   55.49   11.80
   2  -3  -6   68.99   10.30
   2  -3  -6   48.40    7.70
  -2   3   6   44.60    9.10
   1  -4  -6    8.40    7.00
   1  -4  -6   27.10   11.90
   1  -4  -6   41.30   10.10
   1  -4  -6   27.20   11.70
   1  -4  -6   23.10    9.80
   1  -4  -6   28.90    8.60
   0  -5  -6   42.50   15.40
   0  -5  -6   19.10    8.10
   0  -5  -6   23.00   10.00
   0  -5  -6    9.40    9.10
  -1  -6  -6    8.30   11.20
  -1  -6  -6    9.20    8.40
  -1  -6  -6   11.60   12.50
  11   5  -6  -13.80   12.00
  11   5  -6    7.50    9.80
 -11  -5   6   -6.60    9.50
  10   4  -6   36.50   11.70
 -10  -4   6   46.20   13.90
   9   3  -6 1471.65   60.49
   9   3  -6 1421.46   63.09
  -9  -3   6 1581.74   63.19
  -9  -3   6 1382.16   59.79
   8   2  -6  232.38   19.20
   8   2  -6  208.78   16.60
   8   2  -6  215.78   17.90
  -8  -2   6  225.48   18.10
  -8  -2   6  246.38   20.50
  -8  -2   6  247.48   16.40
  -8  -2   6  252.17   18.40
   7   1  -6   80.29   11.90
   7   1  -6   93.39   11.80
  -7  -1   6   89.69   11.10
  -7  -1   6   92.19   11.40
  -7  -1   6   75.99    8.70
   5  -1  -6 1125.19   34.70
   5  -1  -6 1158.48   39.00
   5  -1  -6 1139.69   42.70
  -5   1   6 1154.68   39.10
  -5   1   6 1186.08   44.10
   4  -2  -6  175.28   10.80
   4  -2  -6  152.58    7.30
   4  -2  -6  159.88    7.40
   4  -2  -6  147.49   14.10
  -4   2   6  160.38   14.80
  -4   2   6  168.18   11.30
   3  -3  -6  202.98   18.50
   2  -4  -6    2.70    9.40
   2  -4  -6   15.00   10.10
   2  -4  -6    8.80    6.40
   2  -4  -6    7.50    4.30
   2  -4  -6    5.70    6.20
   2  -4  -6   11.70    9.80
   1  -5  -6  260.17   25.90
   1  -5  -6  231.88   20.20
   1  -5  -6  223.28   19.40
   1  -5  -6  250.27   21.90
   0  -6  -6   12.80    8.20
   0  -6  -6  -16.20    8.70
   0  -6  -6    3.80    8.60
  12   5  -6   -7.00   11.30
  11   4  -6   94.99   18.70
  11   4  -6   90.39   18.80
 -11  -4   6   78.09   15.90
  10   3  -6  145.59   22.00
  10   3  -6  122.69   18.40
 -10  -3   6  140.89   17.90
 -10  -3   6  139.59   20.50
   9   2  -6   -9.10    6.70
   9   2  -6    1.40    6.60
   9   2  -6   -5.20    5.70
  -9  -2   6    0.20    6.10
  -9  -2   6    6.50    6.60
  -9  -2   6    4.80    6.10
   8   1  -6  322.37   18.90
   8   1  -6  323.07   20.20
   8   1  -6  286.57   18.60
  -8  -1   6  345.07   18.80
  -8  -1   6  310.57   18.30
  -8  -1   6  326.77   18.70
   7   0  -6  537.95   24.00
   7   0  -6  504.35   22.40
   7   0  -6  588.84   25.50
  -7   0   6  548.35   21.80
  -7   0   6  530.85   22.50
  -7   0   6  562.84   25.60
   6  -1  -6    9.90    5.30
   6  -1  -6   22.10    5.00
   6  -1  -6   16.80    3.20
  -6   1   6   23.00    4.90
  -6   1   6   23.30    3.30
  -6   1   6   16.40    6.40
   5  -2  -6   67.59    7.10
   5  -2  -6   45.60    4.10
   5  -2  -6   49.20   10.60
   5  -2  -6   51.89    3.50
  -5   2   6   56.69   11.60
  -5   2   6   67.89   10.00
   4  -3  -6  128.39   17.10
   4  -3  -6  128.19   10.90
   4  -3  -6  101.69    8.90
   4  -3  -6  137.89   18.60
   4  -3  -6  100.89    8.70
  -4   3   6  100.59   12.50
   3  -4  -6  127.49   20.50
   3  -4  -6  126.69   12.60
   3  -4  -6  132.99   14.30
   3  -4  -6  157.38   21.60
   3  -4  -6  140.89   17.80
   3  -4  -6  150.08   13.20
   2  -5  -6   19.20   12.70
   2  -5  -6   21.40    8.00
   2  -5  -6    9.20   10.60
   2  -5  -6    8.70    8.70
   1  -6  -6   -2.40    9.40
   1  -6  -6    4.90    8.50
   1  -6  -6   18.50    9.80
  12   4  -6  318.87   28.60
  12   4  -6  311.47   29.40
 -12  -4   6  398.06   30.70
  11   3  -6  179.58   23.50
  11   3  -6  143.89   21.00
 -11  -3   6  193.68   20.20
  10   2  -6   10.60    8.10
  10   2  -6    8.60    7.50
  10   2  -6    3.10    7.80
 -10  -2   6    2.10    6.30
 -10  -2   6    9.90    8.00
 -10  -2   6    0.10    7.20
   9   1  -6   19.20    7.40
   9   1  -6   10.50    6.80
   9   1  -6   13.50    8.00
  -9  -1   6   16.50    6.90
  -9  -1   6   14.10    6.50
  -9  -1   6   16.00    5.70
   8   0  -6  671.13   29.10
   8   0  -6  619.74   27.40
   8   0  -6  574.04   25.80
  -8   0   6  616.74   25.40
  -8   0   6  611.24   28.50
  -8   0   6  650.93   25.10
   7  -1  -6   87.29   12.00
   7  -1  -6   79.39    8.90
   7  -1  -6   81.19    6.20
  -7   1   6   80.49   12.20
  -7   1   6   70.99    6.90
  -7   1   6   84.39    5.80
   6  -2  -6  100.79   13.90
   6  -2  -6   79.19    7.60
   6  -2  -6   93.19    4.90
  -6   2   6   81.89    6.00
  -6   2   6   93.29   14.20
   5  -3  -6   47.00    7.30
   5  -3  -6   43.30    6.90
   5  -3  -6   56.99   12.30
   5  -3  -6   37.90    5.80
   5  -3  -6   37.30   12.00
  -5   3   6   52.89    9.40
   4  -4  -6   18.10    8.40
   4  -4  -6   23.80   11.60
   4  -4  -6   22.20    8.20
   4  -4  -6   22.20   11.60
   4  -4  -6   21.20    7.30
   4  -4  -6   23.90    7.00
   3  -5  -6    5.90    6.00
   3  -5  -6  -11.90    7.40
   3  -5  -6    4.80    7.00
   3  -5  -6   -7.70    6.20
   2  -6  -6   -6.30   10.30
   2  -6  -6   -5.80    6.90
   2  -6  -6    5.30    9.60
  13   4  -6    9.00   11.30
  13   4  -6   46.30   15.10
 -13  -4   6    7.50   12.30
  12   3  -6   62.99   15.00
  12   3  -6   59.59   14.70
 -12  -3   6   67.19   14.90
  11   2  -6   11.00    9.20
  11   2  -6   19.50   10.10
  11   2  -6   -5.30    8.10
 -11  -2   6   25.90   10.20
 -11  -2   6   -1.20    7.10
 -11  -2   6   13.80    8.50
  10   1  -6    8.70    8.30
  10   1  -6    2.10    5.20
  10   1  -6    1.40    6.50
 -10  -1   6   -1.60    6.00
 -10  -1   6    8.50    6.00
 -10  -1   6   12.70    6.40
   9   0  -6 2849.22   99.39
   9   0  -6 3084.79  101.09
   9   0  -6 2925.51  102.29
  -9   0   6 3399.86   98.79
  -9   0   6 3219.48   98.89
  -9   0   6 3143.89  103.99
   8  -1  -6  351.46   20.60
   8  -1  -6  320.27   16.70
   8  -1  -6  317.37   14.90
  -8   1   6  342.37   21.30
  -8   1   6  333.27   14.50
  -8   1   6  358.06   17.20
   7  -2  -6   47.90    6.90
   7  -2  -6   37.80    4.00
   7  -2  -6   54.99   10.50
  -7   2   6   42.10   10.70
  -7   2   6   47.00    5.90
   6  -3  -6  353.06   18.90
   6  -3  -6  299.17   15.20
   6  -3  -6  334.27   23.00
   6  -3  -6  307.67   13.90
  -6   3   6  316.57   24.30
  -6   3   6  300.87   17.90
   5  -4  -6   19.10    6.10
   5  -4  -6   17.40   11.00
   5  -4  -6   19.70    8.90
   5  -4  -6    7.20    6.10
   5  -4  -6   13.90    7.40
   4  -5  -6    1.10    6.50
   4  -5  -6   -8.00    3.80
   4  -5  -6   21.50    7.60
   4  -5  -6   -9.90    7.80
   3  -6  -6    3.50   11.00
   3  -6  -6   19.00    9.00
  14   4  -6   12.80   13.10
 -14  -4   6  -14.80    9.30
  13   3  -6    4.00    8.50
  13   3  -6   15.40    9.00
 -13  -3   6   -1.80    7.50
  12   2  -6    5.10    8.30
 -12  -2   6   -5.60    6.40
  11   1  -6  274.07   20.90
  11   1  -6  263.17   19.50
  11   1  -6  261.77   20.50
 -11  -1   6  264.37   18.40
 -11  -1   6  273.97   18.90
 -11  -1   6  249.58   19.50
  10   0  -6   43.50   10.10
  10   0  -6   36.10   10.00
  10   0  -6   25.60    7.10
 -10   0   6   32.40    7.20
 -10   0   6   32.30    6.80
   9  -1  -6    3.80    5.20
   9  -1  -6   13.90    5.50
   9  -1  -6   16.10    4.50
  -9   1   6   12.90    7.40
  -9   1   6   15.60    4.10
  -9   1   6   17.90    4.60
   8  -2  -6  237.18   13.00
   8  -2  -6  254.27   19.20
   8  -2  -6  253.97   11.20
  -8   2   6  252.37   12.80
  -8   2   6  219.98   18.50
   7  -3  -6  726.53   29.50
   7  -3  -6  683.63   24.50
   7  -3  -6  645.44   34.40
  -7   3   6  622.84   28.40
  -7   3   6  682.83   37.10
  -7   3   6  670.93   26.90
   6  -4  -6   33.50    8.50
   6  -4  -6   42.30   12.80
   6  -4  -6   35.20    8.40
   6  -4  -6   42.00    7.50
   6  -4  -6   22.40    8.50
   5  -5  -6   20.80    9.10
   5  -5  -6   12.30   12.50
   5  -5  -6   37.30    9.10
   5  -5  -6   11.90    7.40
   5  -5  -6    4.90    7.80
   4  -6  -6    3.20    9.90
   4  -6  -6   -1.70    8.40
   4  -6  -6   16.00    7.90
  15   4  -6   39.10   14.90
  14   3  -6   25.30   11.60
  14   3  -6   14.20   14.00
 -14  -3   6   22.60   11.50
  13   2  -6  146.19   21.70
  13   2  -6  122.19   19.70
 -13  -2   6  155.28   17.20
  12   1  -6  -10.00    6.40
  12   1  -6   -3.10    5.70
  12   1  -6    5.50    8.60
 -12  -1   6  -11.50    4.60
 -12  -1   6   -1.50    5.80
  11   0  -6  315.77   20.70
  11   0  -6  362.56   23.30
  11   0  -6  402.66   23.00
 -11   0   6  388.86   19.90
 -11   0   6  378.66   24.10
 -11   0   6  450.25   21.30
  10  -1  -6   -4.70    7.00
  10  -1  -6    6.30    5.30
  10  -1  -6    1.00    4.00
 -10   1   6    1.60    4.30
 -10   1   6    1.70    3.40
 -10   1   6    4.70    7.40
   9  -2  -6    5.80    7.30
   9  -2  -6   -0.80    3.80
   9  -2  -6    1.10    2.90
  -9   2   6    9.30    7.60
  -9   2   6   -1.80    3.70
   8  -3  -6  215.68   19.40
   8  -3  -6  221.38   12.70
   8  -3  -6  206.58   10.80
  -8   3   6  213.88   14.40
  -8   3   6  203.38   12.80
  -8   3   6  174.18   19.80
   7  -4  -6   14.20    9.60
   7  -4  -6   25.10    6.90
   7  -4  -6   18.20    8.00
   7  -4  -6   25.70    7.40
   7  -4  -6   17.10    6.00
   6  -5  -6   42.10   11.40
   6  -5  -6   15.60    6.50
   6  -5  -6   14.50    8.70
   6  -5  -6   -1.60    5.80
   6  -5  -6   17.40   10.10
   5  -6  -6    5.20    8.00
   5  -6  -6   -0.50    7.30
   5  -6  -6   15.30   12.50
  15   3  -6    6.70   10.10
 -15  -3   6    1.30   10.80
  14   2  -6   16.00   11.30
  14   2  -6   25.90   11.30
 -14  -2   6   17.20    9.50
  13   1  -6   -3.30    7.50
  13   1  -6    0.60    8.20
  13   1  -6    1.50    8.30
 -13  -1   6   -2.30    7.20
 -13  -1   6   -8.60    7.00
  12   0  -6  271.97   19.40
  12   0  -6  299.37   20.90
  12   0  -6  312.47   23.20
 -12   0   6  328.87   18.20
 -12   0   6  333.07   19.00
  11  -1  -6  289.87   21.70
  11  -1  -6  277.57   17.30
  11  -1  -6  249.28   15.60
 -11   1   6  271.17   14.20
  10  -2  -6    0.50    5.80
  10  -2  -6    5.50    3.90
  10  -2  -6    3.30    4.40
 -10   2   6   15.40    6.00
   9  -3  -6 1457.15   48.20
   9  -3  -6 1478.85   60.59
   9  -3  -6 1499.95   49.99
  -9   3   6 1490.35   51.69
  -9   3   6 1442.56   51.69
   8  -4  -6   19.60   10.50
   8  -4  -6   -9.90    5.90
   8  -4  -6    3.40    3.90
   8  -4  -6    5.70    5.30
   8  -4  -6    9.40    5.20
   7  -5  -6   41.40   13.50
   7  -5  -6   24.60    8.00
   7  -5  -6   19.30   10.60
   7  -5  -6   33.50    7.50
   7  -5  -6   38.90    9.70
   6  -6  -6   40.00    9.40
   6  -6  -6   18.80    9.90
  16   3  -6    7.70   10.80
  16   3  -6  -25.70   10.20
 -16  -3   6   -9.70    9.40
  15   2  -6   -3.80    9.50
  15   2  -6    7.50    8.30
 -15  -2   6   12.90    9.90
  14   1  -6  117.59   18.60
  14   1  -6  158.28   20.60
  13   0  -6   -6.30    6.40
  13   0  -6  -10.80    6.40
  13   0  -6    1.00    8.60
 -13   0   6   -0.20    4.30
 -13   0   6    1.60    6.60
  12  -1  -6    4.20    6.10
  12  -1  -6  -10.60    4.40
  12  -1  -6   12.10    9.30
 -12   1   6    2.90    3.70
 -12   1   6    6.00    4.60
  11  -2  -6    4.40    5.40
  11  -2  -6   29.60    5.70
 -11   2   6   23.70    6.70
  10  -3  -6  111.29    9.90
  10  -3  -6  130.89   17.90
  10  -3  -6  124.69    9.90
 -10   3   6  113.19   11.70
 -10   3   6  115.59   10.80
   9  -4  -6   37.00    8.70
   9  -4  -6   41.20    7.00
   9  -4  -6   60.49   14.10
   9  -4  -6   56.49    8.10
  -9   4   6   42.80    8.60
   8  -5  -6   12.60    5.90
   8  -5  -6   17.20    7.80
   8  -5  -6   21.10   10.70
   8  -5  -6   22.50    6.60
   8  -5  -6   22.50   11.70
   7  -6  -6  -11.10    7.00
   7  -6  -6   10.40   10.50
   7  -6  -6    6.30    8.30
  16   2  -6   15.30   10.50
  16   2  -6   26.50   11.80
 -16  -2   6   19.70   11.70
  15   1  -6    9.60    8.90
 -15  -1   6    5.70    9.10
  14   0  -6    1.30    8.90
  14   0  -6    9.20    9.10
  14   0  -6   21.60    9.50
 -14   0   6   -2.40    5.50
 -14   0   6   -1.60    7.30
  13  -1  -6    5.40    9.30
  13  -1  -6    8.80    6.40
  13  -1  -6   -2.00    6.40
 -13   1   6   -2.60    3.80
 -13   1   6    5.90    6.00
  12  -2  -6   -2.10    5.00
  12  -2  -6    2.10    4.80
  12  -2  -6   -5.20    6.40
 -12   2   6    4.20    6.60
  11  -3  -6  159.88   11.20
  11  -3  -6  153.48   11.00
  11  -3  -6  158.78   17.40
 -11   3   6  165.18   12.40
 -11   3   6  162.28   13.30
  10  -4  -6   72.79   10.40
  10  -4  -6   73.39    8.70
  10  -4  -6   52.59   14.40
 -10   4   6   50.99   10.10
   9  -5  -6   30.30   13.00
   9  -5  -6   22.20    7.10
   9  -5  -6   20.10    9.00
   9  -5  -6   29.50    7.70
   9  -5  -6   36.20    9.90
   8  -6  -6   23.50    9.50
   8  -6  -6   19.90    8.40
   8  -6  -6   33.20   14.60
  17   2  -6   19.10   12.40
  17   2  -6    4.00   11.30
 -17  -2   6    3.30   10.30
  16   1  -6    2.40    8.40
  16   1  -6   37.20   13.00
 -16  -1   6   15.00   10.30
  15   0  -6   18.10   10.00
  15   0  -6   13.10    8.80
 -15   0   6   -7.90    5.70
 -15   0   6   10.90    8.00
  14  -1  -6  126.69   14.70
  14  -1  -6  125.49   13.80
  14  -1  -6  126.29   19.60
 -14   1   6  127.39   10.50
 -14   1   6  125.59   13.10
  13  -2  -6  132.69   12.10
  13  -2  -6  132.09   11.60
  13  -2  -6  157.18   21.30
 -13   2   6  140.19   13.40
  12  -3  -6   61.59   13.70
  11  -4  -6   87.39   17.20
  11  -4  -6   79.99    8.20
  11  -4  -6   76.19    8.10
  10  -5  -6    1.10    9.60
  10  -5  -6   -1.80    4.90
  10  -5  -6   -6.30    6.70
  17   1  -6    4.00    8.20
  17   1  -6   11.20   10.80
 -17  -1   6    0.20    7.80
  16   0  -6    0.00    8.20
  16   0  -6   -2.50    7.50
 -16   0   6    0.40    7.30
 -16   0   6   -4.20    7.10
  15  -1  -6    2.00    7.10
  15  -1  -6   -0.70    8.20
  15  -1  -6    1.60    8.50
 -15   1   6    7.20    6.40
 -15   1   6    9.60    5.30
  14  -2  -6   13.70    8.60
  14  -2  -6    7.10    7.20
  14  -2  -6   14.30    5.90
 -14   2   6    7.00    6.50
 -14   2   6    2.50    6.40
  13  -3  -6    5.20    5.40
  13  -3  -6   -5.50    9.50
  13  -3  -6   11.30    3.80
  13  -3  -6    8.20    3.60
 -13   3   6    3.00    6.40
  12  -4  -6  279.37   12.80
  12  -4  -6  288.57   26.20
  12  -4  -6  263.37   15.70
  12  -4  -6  297.47   13.70
 -12   4   6  291.97   19.30
  11  -5  -6   -7.80    9.30
  11  -5  -6   -2.20    7.70
  18   1  -6   18.70   12.20
  17   0  -6    6.90    8.80
  17   0  -6   28.40   10.30
 -17   0   6   14.50    9.60
  16  -1  -6   18.70    8.60
  16  -1  -6   16.00    9.50
 -16   1   6   27.70    9.50
 -16   1   6    0.90    6.10
  15  -2  -6    5.20   10.10
  15  -2  -6   13.20    5.80
 -15   2   6   11.80    8.50
 -15   2   6    0.50    4.30
  14  -3  -6   12.20   12.60
  14  -3  -6   -6.00    6.10
 -14   3   6   15.00    8.10
  13  -4  -6   31.80   13.20
 -13   4   6   18.60   10.30
  12  -5  -6  -10.70   11.50
  18   0  -6   25.80   10.10
 -18   0   6   13.90   11.80
  17  -1  -6    8.50    9.90
  17  -1  -6   11.70    8.90
 -17   1   6    4.50    8.90
  16  -2  -6   -0.10    9.70
  16  -2  -6  -13.90    7.70
 -16   2   6   13.10    8.40
  15  -3  -6   -5.30   10.10
 -15   3   6   18.80    9.50
  14  -4  -6    3.30   12.00
 -14   4   6   18.20   11.70
 -18   1   6   14.30   11.70
 -17   2   6   17.90   12.30
 -16   3   6   -7.10   12.20
 -14   3  -7    8.50   11.40
  14  -3   7   42.20   12.30
 -15   2  -7    0.10    9.80
  15  -2   7   -3.30    9.20
 -12   4  -7   75.79   17.90
  12  -4   7   91.89   16.80
 -13   3  -7    5.80   11.70
  13  -3   7   27.60    9.90
  14  -2   7  153.48   22.70
 -15   1  -7   -0.90   10.50
  15  -1   7  -14.60    8.20
 -10   5  -7   -4.00   11.70
  10  -5   7    8.00    7.10
 -11   4  -7   18.00   12.20
  11  -4   7   20.40    8.70
 -12   3  -7    0.40    9.30
  12  -3   7    3.00    6.90
 -13   2  -7   46.50   13.80
  13  -2   7   18.60   10.80
 -14   1  -7    4.80    9.80
  14  -1   7    2.60    8.70
 -15   0  -7   13.50   10.90
 -15   0  -7  -11.90    6.50
  15   0   7   -0.60    9.90
   9  -5   7   24.00    9.50
 -10   4  -7    4.60   10.60
  10  -4   7   47.50   10.40
 -11   3  -7   19.60   11.20
  11  -3   7   27.30    8.70
 -12   2  -7    1.60    8.10
  12  -2   7    0.80    6.40
 -13   1  -7   23.70   11.40
  13  -1   7   10.90    9.10
 -14   0  -7    3.60   10.30
 -14   0  -7    9.10    7.20
 -14   0  -7    0.50    5.70
  14   0   7   16.80   11.60
 -15  -1  -7    2.00    9.60
 -15  -1  -7    1.50    9.00
  15   1   7   21.20   12.70
  -8   5  -7   -6.20   11.30
   8  -5   7    0.20    7.50
  -9   4  -7   11.50   11.10
  -9   4  -7   25.20   11.40
   9  -4   7    9.00    7.00
 -10   3  -7  -12.30    6.90
  10  -3   7   -8.60    6.30
 -11   2  -7   17.40   10.00
  11  -2   7   -1.00    7.50
 -12   1  -7    0.60    8.50
  12  -1   7    3.90    9.40
 -13   0  -7   -9.40    4.80
 -13   0  -7  -12.80    7.10
 -13   0  -7    5.20    5.90
  13   0   7    3.20    9.10
 -14  -1  -7    8.10   10.30
 -14  -1  -7   -9.20   11.80
 -14  -1  -7   -4.30    8.60
 -15  -2  -7    5.40   10.60
  -6   6  -7   37.50   16.70
   6  -6   7  -13.80    7.70
  -7   5  -7  -16.60    9.00
   7  -5   7    5.20    9.30
   7  -5   7  -15.60    6.30
  -8   4  -7   -1.70   10.00
  -8   4  -7   -3.60    8.10
   8  -4   7    7.50    7.20
  -9   3  -7   11.40   10.90
  -9   3  -7    0.40    6.50
   9  -3   7    9.70    6.30
 -10   2  -7   -4.00    8.40
 -10   2  -7   12.30    8.60
  10  -2   7    3.60    7.50
 -11   1  -7   41.80    3.20
 -11   1  -7   45.00    3.80
 -11   1  -7   37.60   11.70
 -12   0  -7    2.60    4.70
 -12   0  -7    0.10    7.80
 -12   0  -7    3.20    6.30
  12   0   7   -5.90    7.60
 -13  -1  -7    7.30    8.60
 -13  -1  -7   27.10    9.50
 -13  -1  -7   23.20   10.00
  13   1   7   17.50   12.50
 -14  -2  -7  134.29   19.20
 -14  -2  -7  134.69   21.10
  14   2   7  140.19   25.90
  -5   6  -7   -9.10   10.90
   5  -6   7   -0.30    6.80
  -6   5  -7   -2.10    9.80
   6  -5   7   10.50    5.50
   6  -5   7   -6.70    7.20
   6  -5   7    2.10    8.40
  -7   4  -7   -4.70    8.50
  -7   4  -7   -7.20    6.00
   7  -4   7    6.00    7.40
  -8   3  -7  -12.10    7.20
  -8   3  -7   -4.10    5.80
   8  -3   7    6.10    6.90
  -9   2  -7    6.20    6.70
  -9   2  -7    2.30    7.30
   9  -2   7    2.80    6.90
 -10   1  -7    3.80    2.30
 -10   1  -7    4.60    7.90
 -10   1  -7    1.40    2.90
  10  -1   7    5.50    8.40
 -11   0  -7    8.70    9.60
 -11   0  -7   -6.80    4.50
 -11   0  -7    5.70    6.20
  11   0   7   -3.50    8.30
 -12  -1  -7    9.60    9.50
 -12  -1  -7   10.20    8.30
 -12  -1  -7    6.60    7.50
  12   1   7   -1.10    9.40
 -13  -2  -7   42.90   12.80
  -4   6  -7   34.60   16.70
   4  -6   7   13.20    7.50
   4  -6   7   12.00    8.30
  -5   5  -7   12.20   10.80
   5  -5   7    5.30    4.30
   5  -5   7   16.90    9.70
   5  -5   7    1.20    5.90
   5  -5   7   -6.00    6.60
  -6   4  -7   32.00    9.70
  -6   4  -7   28.00   12.50
   6  -4   7   19.60    7.20
   6  -4   7   21.00    4.80
   6  -4   7   16.60    3.40
  -7   3  -7  102.69   18.20
  -7   3  -7  128.19   13.60
   7  -3   7  134.89   12.90
  -8   2  -7   23.20   10.20
  -8   2  -7   20.40    7.90
   8  -2   7    5.70    7.20
   8  -2   7   15.00    7.40
  -9   1  -7    4.00    7.00
  -9   1  -7   12.10    8.80
  -9   1  -7   13.00    3.00
  -9   1  -7    9.20    3.40
   9  -1   7   -4.50    6.10
 -10   0  -7    6.20    4.90
 -10   0  -7   11.80    6.20
  10   0   7   -6.60    7.90
 -11  -1  -7   50.09   11.10
 -11  -1  -7   55.09   12.90
 -11  -1  -7   50.69   13.00
  11   1   7   51.39   14.70
 -12  -2  -7   13.30   10.70
 -12  -2  -7    7.90    8.90
  12   2   7    0.80    9.80
 -13  -3  -7   10.20   10.80
 -13  -3  -7   17.10   11.30
  13   3   7   12.40   13.70
   3  -6   7   38.70   13.10
   3  -6   7   51.59   11.10
   3  -6   7   64.79   20.50
  -4   5  -7   21.40   11.00
   4  -5   7   -4.70    7.70
   4  -5   7    1.70    6.00
   4  -5   7  -13.10    5.10
   4  -5   7    7.80    7.80
  -5   4  -7   10.40   10.30
   5  -4   7   26.80    8.80
   5  -4   7   31.10    8.10
   5  -4   7   25.90    6.70
  -6   3  -7 1427.86   54.99
  -6   3  -7 1458.75   63.49
   6  -3   7 1560.34   53.99
   6  -3   7 1489.75   59.39
   6  -3   7 1513.85   45.50
  -7   2  -7   -4.70    6.70
  -7   2  -7   11.10    5.90
   7  -2   7   11.80    6.60
   7  -2   7   10.50    6.60
  -8   1  -7    5.70    7.30
  -8   1  -7    5.30    3.40
  -8   1  -7   -3.80    4.40
  -8   1  -7    2.50    2.70
   8  -1   7   -0.30    7.30
   8  -1   7    8.00    6.10
  -9   0  -7   -0.20    4.70
  -9   0  -7    4.50    5.40
  -9   0  -7    5.50    7.40
  -9   0  -7    3.40    6.40
   9   0   7    3.20    5.40
   9   0   7   -6.00    6.70
 -10  -1  -7   -6.60    7.30
 -10  -1  -7    8.50    7.90
 -10  -1  -7   10.70    7.80
  10   1   7   18.10   10.10
 -11  -2  -7   -4.80    6.00
 -11  -2  -7   -3.00    5.20
  11   2   7    0.80   10.20
 -12  -3  -7   26.30   12.10
 -12  -3  -7    7.30   10.80
  12   3   7   -1.70   13.10
   2  -6   7   14.10    9.90
   2  -6   7   -4.30    6.70
  -3   5  -7    3.80   11.50
  -3   5  -7   19.10    9.50
   3  -5   7   14.10    7.90
   3  -5   7   21.50    6.90
   3  -5   7    0.50    6.30
  -4   4  -7 1191.78   63.79
  -4   4  -7 1275.17   47.60
   4  -4   7 1303.27   47.90
   4  -4   7 1244.18   44.50
   4  -4   7 1264.07   49.10
  -5   3  -7   46.80   13.00
  -5   3  -7   59.69    7.30
  -5   3  -7   54.99    9.60
   5  -3   7   59.79    5.10
   5  -3   7   60.69   12.00
   5  -3   7   63.29    9.40
  -6   2  -7   51.09   11.90
  -6   2  -7   45.80    4.10
  -6   2  -7   49.60    8.80
   6  -2   7   48.30    3.80
   6  -2   7   53.09   10.70
  -7   1  -7   95.79   14.50
  -7   1  -7   98.99   12.10
  -7   1  -7   71.89    5.60
  -7   1  -7   80.59    7.20
   7  -1   7   79.59   11.60
   7  -1   7  107.99   14.00
  -8   0  -7    7.10    6.50
  -8   0  -7    2.90    5.10
  -8   0  -7    4.80    6.40
  -8   0  -7    0.50    3.60
   8   0   7    2.40    5.50
   8   0   7   -9.20    4.40
  -9  -1  -7   12.70    7.50
  -9  -1  -7    4.90    6.80
  -9  -1  -7   -7.50    5.10
   9   1   7    4.90    9.50
 -10  -2  -7   -7.40    7.20
 -10  -2  -7    5.60    6.70
  10   2   7   -8.10    8.70
 -11  -3  -7    7.30    9.60
 -11  -3  -7   15.10   12.50
  11   3   7   36.70   15.50
 -12  -4  -7   79.39   19.60
   1  -6   7   10.80    7.50
   1  -6   7   19.60   15.40
   1  -6   7   -5.80    8.50
   1  -6   7    5.00    8.20
  -2   5  -7   26.00   10.60
  -2   5  -7   38.00   14.40
   2  -5   7   50.79   10.10
   2  -5   7   25.70    8.50
   2  -5   7   46.40    9.70
  -3   4  -7  170.98   14.90
  -3   4  -7  148.79   23.00
   3  -4   7  162.28   13.70
   3  -4   7  162.28   12.40
   3  -4   7  172.58   12.50
  -4   3  -7   44.10   12.30
  -4   3  -7   47.30    8.10
  -4   3  -7   67.09    9.10
   4  -3   7   70.99    8.60
   4  -3   7   57.39   11.40
   4  -3   7   60.89    6.00
  -5   2  -7   69.09   13.50
  -5   2  -7   68.89    6.20
  -5   2  -7   64.59    8.90
   5  -2   7   92.39   12.50
   5  -2   7   76.49    8.30
   5  -2   7   63.49    5.00
  -6   1  -7  316.67   17.60
  -6   1  -7  317.97   13.20
  -6   1  -7  344.77   21.50
   6  -1   7  316.87   14.50
   6  -1   7  355.86   19.80
   6  -1   7  383.76   20.10
  -7   0  -7   64.69   10.30
   7   0   7   79.89   13.10
   7   0   7   55.79    9.60
  -8  -1  -7   10.20    7.70
  -8  -1  -7    2.50    5.90
  -8  -1  -7    6.40    5.30
  -8  -1  -7   11.40    8.10
   8   1   7    6.20    9.20
   8   1   7    6.40    5.50
  -9  -2  -7    6.00    8.70
  -9  -2  -7    3.50    8.60
  -9  -2  -7   16.90    8.20
   9   2   7    2.60    7.70
 -10  -3  -7   -9.60    8.20
 -10  -3  -7    5.40    7.40
  10   3   7    5.60   10.30
 -11  -4  -7   -3.00   10.70
 -11  -4  -7    2.00   11.10
  11   4   7   -6.00   11.80
   0   6  -7    4.50   12.10
   0  -6   7   -1.00    8.10
   0  -6   7    1.60    7.40
   0  -6   7   16.90    8.10
  -1   5  -7 1259.27   63.29
  -1   5  -7 1304.17   55.79
   1  -5   7 1273.87   52.69
   1  -5   7 1254.67   48.60
  -2   4  -7  594.64   30.10
  -2   4  -7  553.54   35.50
   2  -4   7  553.34   27.10
   2  -4   7  657.23   25.50
   2  -4   7  621.64   27.40
  -3   3  -7   66.79    9.60
  -3   3  -7   90.59   15.30
   3  -3   7   63.29    8.80
   3  -3   7   67.89    7.80
  -4   2  -7   57.49   12.10
  -4   2  -7   51.69    6.50
  -4   2  -7   44.40    7.00
   4  -2   7   43.50    6.80
   4  -2   7   45.80    4.60
   4  -2   7   58.09   10.20
  -5   1  -7   27.60    6.20
  -5   1  -7   29.50    4.30
  -5   1  -7   47.90   10.30
   5  -1   7   22.10    6.40
   5  -1   7   26.10    4.70
   5  -1   7   24.80    7.30
  -6   0  -7   -3.00    3.10
  -6   0  -7    0.40    4.20
  -6   0  -7   -2.40    5.40
  -6   0  -7    7.50    4.40
   6   0   7   -0.20    5.80
   6   0   7   -3.20    4.30
  -7  -1  -7   73.79   10.70
  -7  -1  -7   91.29   13.50
  -7  -1  -7  101.29   13.30
  -7  -1  -7   81.39   12.60
   7   1   7  105.79   16.70
  -8  -2  -7   17.50    9.20
  -8  -2  -7   -5.80    7.80
  -8  -2  -7   14.40    8.70
   8   2   7    9.30   10.30
  -9  -3  -7    2.30    5.90
  -9  -3  -7   -1.00    8.10
   9   3   7   16.70   13.10
 -10  -4  -7   -8.90    9.60
   1   6  -7    5.20   11.00
  -1  -6   7   14.00    7.40
  -1  -6   7   11.70    8.50
   0   5  -7    8.90    9.60
   0   5  -7    2.00   13.30
   0  -5   7   25.20    8.30
   0  -5   7   23.50   12.30
  -1   4  -7  566.24   29.30
  -1   4  -7  516.95   34.20
   1  -4   7  484.55   23.50
   1  -4   7  517.85   26.10
   1  -4   7  525.65   22.20
  -2   3  -7    6.70    8.20
  -2   3  -7   -0.80    4.70
   2  -3   7   -1.80    6.10
   2  -3   7    3.60    3.30
   2  -3   7    8.00    4.50
   2  -3   7    6.10    4.10
  -3   2  -7  180.58   10.80
  -3   2  -7  158.18    9.90
  -3   2  -7  164.38   15.60
   3  -2   7  174.28    9.70
   3  -2   7  181.38    9.30
   3  -2   7  182.28   14.00
  -4   1  -7 1199.58   39.90
  -4   1  -7 1191.08   47.20
  -4   1  -7 1233.88   42.50
   4  -1   7 1270.97   40.80
   4  -1   7 1309.47   46.40
   4  -1   7 1234.88   43.80
  -5   0  -7   -3.60    3.60
  -5   0  -7   -0.90    5.40
  -5   0  -7    4.30    4.00
   5   0   7    3.20    4.00
   5   0   7    8.20    4.30
   5   0   7    1.10    6.20
  -6  -1  -7  310.37   18.10
  -6  -1  -7  353.66   19.80
  -6  -1  -7  327.17   19.90
  -6  -1  -7  304.27   19.90
   6   1   7  309.17   22.10
   6   1   7  313.37   19.10
  -7  -2  -7    4.80    7.30
  -7  -2  -7    4.10    6.40
  -7  -2  -7   -0.30    6.00
   7   2   7    7.00    8.80
   7   2   7    4.80    6.00
  -8  -3  -7   -4.40    6.70
  -8  -3  -7    2.00    8.40
   8   3   7   -0.30   11.70
  -9  -4  -7    0.60    6.80
  -9  -4  -7   18.00   12.80
   9   4   7   11.00   11.90
   2   6  -7   16.00   12.80
  -2  -6   7   32.40   17.90
  -2  -6   7   19.40   10.10
  -2  -6   7   20.70    7.60
   1   5  -7  839.42   45.10
  -1  -5   7  855.21   35.80
  -1  -5   7  791.82   47.40
  -1  -5   7  926.91   40.30
   0   4  -7    7.40    7.50
   0   4  -7    4.60    7.30
   0  -4   7   22.40    7.40
   0  -4   7   -2.20    5.00
   0  -4   7    1.70    5.00
  -1   3  -7   52.69   12.60
   1  -3   7   65.69   12.70
   1  -3   7   63.29    9.10
   1  -3   7   56.89    5.10
   1  -3   7   55.39    6.20
  -2   2  -7  571.44   23.30
  -2   2  -7  541.35   28.60
  -2   2  -7  509.15   19.80
   2  -2   7  550.34   19.30
   2  -2   7  549.35   21.10
   2  -2   7  549.65   27.00
  -3   1  -7    1.90    6.00
  -3   1  -7    3.30    3.50
  -3   1  -7    3.30    3.20
   3  -1   7   -2.70    3.20
   3  -1   7    1.00    2.70
   3  -1   7   -7.80    3.90
  -4   0  -7    3.60    4.00
  -4   0  -7    7.10    5.60
  -4   0  -7   -2.00    4.20
   4   0   7    7.90    4.90
   4   0   7    2.50    5.30
   4   0   7    3.70    4.40
  -5  -1  -7   29.20    8.20
  -5  -1  -7   18.30    7.40
  -5  -1  -7   46.20    9.00
  -5  -1  -7   31.70    7.60
   5   1   7   37.40    8.40
   5   1   7   22.00    9.10
  -6  -2  -7   50.69   11.60
  -6  -2  -7   36.20   10.90
  -6  -2  -7   53.99   10.10
  -6  -2  -7   38.40   10.40
   6   2   7   57.59   13.30
  -7  -3  -7  153.28   20.80
  -7  -3  -7  119.39   18.90
   7   3   7  136.29   23.20
  -8  -4  -7    7.80    8.60
  -8  -4  -7   20.00   12.30
   8   4   7   -8.80   10.00
  -9  -5  -7    7.80   11.70
  -9  -5  -7    4.50   14.90
   9   5   7   19.10   15.20
   3   6  -7   10.30   10.60
  -3  -6   7   19.80   11.90
  -3  -6   7   13.20    8.40
   2   5  -7  136.39   20.40
  -2  -5   7  141.59   14.40
  -2  -5   7  131.49   12.00
  -2  -5   7  119.79   23.60
   1   4  -7   26.20   10.30
   1   4  -7   13.80   10.90
  -1  -4   7   13.10    5.90
  -1  -4   7   14.60    6.00
   0   3  -7   22.80    7.90
   0   3  -7    2.70    8.30
   0  -3   7    3.50    4.10
   0  -3   7    6.40    3.40
   0  -3   7    9.70    2.90
   0  -3   7   23.90    8.50
  -1   2  -7 1638.44   62.69
  -1   2  -7 1671.03   57.09
   1  -2   7 1656.23   50.79
   1  -2   7 1650.03   61.29
   1  -2   7 1706.03   51.69
   1  -2   7 1805.82   55.69
  -3   0  -7   -3.40    3.60
  -3   0  -7    0.10    4.80
  -3   0  -7    0.30    3.80
   3   0   7   -0.90    3.00
   3   0   7   -4.60    3.60
   3   0   7    1.80    4.10
  -4  -1  -7 1191.88   44.60
  -4  -1  -7 1287.57   45.20
  -4  -1  -7 1238.78   47.60
   4   1   7 1238.98   45.00
   4   1   7 1201.78   45.50
   4   1   7 1223.58   49.20
  -5  -2  -7   70.09   11.80
  -5  -2  -7   86.89   13.90
  -5  -2  -7   85.59   11.90
  -5  -2  -7   60.49   12.20
   5   2   7   61.19   12.90
   5   2   7   96.09   12.80
  -6  -3  -7 1657.63   63.89
  -6  -3  -7 1611.24   59.89
   6   3   7 1412.16   65.99
   6   3   7 1375.76   60.69
  -7  -4  -7   14.20   10.70
   7   4   7   28.20   13.00
  -8  -5  -7   23.80   11.80
  -8  -5  -7    6.70   12.50
   8   5   7   -9.30   12.20
   4   6  -7   11.50   13.40
  -4  -6   7   -3.20    8.40
  -4  -6   7  -22.20   10.00
  -4  -6   7   17.50    8.40
   3   5  -7   15.10   10.60
  -3  -5   7   -7.90    7.00
  -3  -5   7   -0.50    4.70
  -3  -5   7   -5.40    6.40
   2   4  -7  375.26   26.20
   2   4  -7  399.86   30.00
  -2  -4   7  394.96   24.80
  -2  -4   7  397.46   28.90
  -2  -4   7  384.16   19.10
  -2  -4   7  424.96   21.00
   1   3  -7   25.70    8.20
   1   3  -7   19.40    9.60
  -1  -3   7   29.40    7.70
  -1  -3   7   29.10    4.70
  -1  -3   7   32.50    5.00
  -1  -3   7   34.50   10.60
   0   2  -7 2626.24   93.59
   0   2  -7 2913.01   89.69
   0  -2   7 2764.02   93.19
   0  -2   7 2746.73   87.59
  -1   1  -7  279.47   13.10
  -1   1  -7  254.67   10.00
  -1   1  -7  276.47   16.00
   1  -1   7  252.97   11.00
   1  -1   7  267.47   15.00
   1  -1   7  253.57   11.90
  -2   0  -7   -1.90    3.20
  -2   0  -7   -4.20    3.80
  -2   0  -7    3.10    3.90
   2   0   7   -0.90    4.10
   2   0   7   -1.00    4.50
   2   0   7   -2.40    3.20
  -3  -1  -7    5.50    5.40
  -3  -1  -7    3.50    4.70
  -3  -1  -7    5.20    5.80
   3   1   7    0.00    4.10
   3   1   7    0.30    5.10
   3   1   7   -8.60    4.90
  -4  -2  -7   53.29   10.40
  -4  -2  -7   49.60   11.40
  -4  -2  -7   50.19   11.20
  -4  -2  -7   42.10    8.60
   4   2   7   59.89   12.20
   4   2   7   42.40    9.10
  -5  -3  -7   33.40   12.00
  -5  -3  -7   62.29   14.20
  -5  -3  -7   69.29   12.50
  -5  -3  -7   52.69   13.40
   5   3   7   74.69   13.40
   5   3   7   64.39   16.30
  -6  -4  -7   14.70   10.70
  -6  -4  -7   21.10   10.30
   6   4   7   18.50   13.10
  -7  -5  -7    2.10   10.70
  -7  -5  -7   16.00   11.30
   7   5   7   -6.90    9.50
   5   6  -7   17.90   11.50
  -5  -6   7  -13.40    8.00
  -5  -6   7    8.00   14.30
   4   5  -7   18.40   11.50
   4   5  -7   13.90    8.60
  -4  -5   7   20.20    6.90
  -4  -5   7   22.50   12.00
  -4  -5   7    2.30    9.00
   3   4  -7   16.70    7.70
   3   4  -7    7.90    9.70
  -3  -4   7    2.60    8.50
  -3  -4   7    4.90    8.20
  -3  -4   7   -0.30    4.10
   2   3  -7   75.69   15.50
   2   3  -7   77.99   13.20
   2   3  -7   70.09    7.50
  -2  -3   7   75.09    6.20
  -2  -3   7   84.59   12.00
  -2  -3   7   87.79   14.20
   1   2  -7  467.65   25.60
   1   2  -7  488.25   23.50
  -1  -2   7  537.25   26.10
  -1  -2   7  505.25   22.10
   0   1  -7    7.20    4.70
   0   1  -7    8.90    4.10
   0   1  -7    8.20    1.50
   0  -1   7    2.60    5.00
   0  -1   7    8.20    3.60
  -1   0  -7   -2.00    2.90
  -1   0  -7   -1.80    3.70
  -1   0  -7    0.40    4.00
   1   0   7    2.30    3.50
   1   0   7   -9.90    3.90
   1   0   7    3.00    3.70
  -2  -1  -7 9430.26  283.27
   2   1   7 9295.67  280.77
   2   1   7 9470.45  284.37
  -3  -2  -7  157.88   15.10
  -3  -2  -7  172.78   12.70
  -3  -2  -7  184.18   16.20
  -3  -2  -7  171.88   14.50
   3   2   7  184.58   16.40
   3   2   7  179.38   14.60
   3   2   7  167.48   13.10
  -4  -3  -7   41.60   11.30
  -4  -3  -7   52.39   12.60
  -4  -3  -7   53.59   12.80
  -4  -3  -7   88.39   12.90
   4   3   7   81.39   16.10
   4   3   7   60.29   12.00
  -5  -4  -7   39.10   13.30
   5   4   7   44.10   15.80
  -6  -5  -7    3.60   11.90
  -6  -5  -7    3.70   10.20
   6   5   7  -12.40    9.10
   6   6  -7   17.90   12.50
   6   6  -7    4.30   12.00
  -6  -6   7   17.80    9.90
  -6  -6   7   -3.90   10.40
   5   5  -7    4.70    9.00
   5   5  -7   25.10   12.60
  -5  -5   7   16.30    6.70
  -5  -5   7  -11.70    9.40
   4   4  -7  858.51   37.20
   4   4  -7  829.82   43.20
  -4  -4   7  875.61   45.70
  -4  -4   7  840.12   33.80
   3   3  -7  737.83   35.10
   3   3  -7  732.43   28.70
   3   3  -7  690.83   36.50
  -3  -3   7  696.03   36.30
  -3  -3   7  750.42   26.80
  -3  -3   7  738.03   33.30
  -3  -3   7  642.34   35.30
   2   2  -7  746.63   24.40
   2   2  -7  694.43   33.60
   2   2  -7  699.63   31.30
  -2  -2   7  734.93   23.30
  -2  -2   7  720.23   29.70
  -2  -2   7  760.82   33.90
   1   1  -7   -0.50    0.50
   1   1  -7    5.10    4.40
   1   1  -7    5.80    5.40
   1   1  -7    2.90    1.50
  -1  -1   7   -6.20    4.10
  -1  -1   7   -0.20    3.20
  -1  -1  -7  250.77   18.60
  -1  -1  -7  267.97   14.60
  -1  -1  -7  274.37   13.20
   1   1   7  243.18   16.50
   1   1   7  291.27   15.10
   1   1   7  278.97   13.60
  -2  -2  -7  570.84   29.60
  -2  -2  -7  555.54   23.90
  -2  -2  -7  555.14   26.60
   2   2   7  550.14   27.10
   2   2   7  575.74   30.40
   2   2   7  550.54   25.10
  -3  -3  -7   63.89   14.10
  -3  -3  -7   56.39   11.90
  -3  -3  -7   68.89   11.20
  -3  -3  -7   69.69   13.10
   3   3   7   84.59   13.00
   3   3   7   62.09   15.40
  -4  -4  -7 1388.06   55.69
  -4  -4  -7 1324.67   58.99
   4   4   7 1360.86   64.79
  -5  -5  -7    3.10   11.00
  -5  -5  -7   14.70    9.20
   5   5   7   20.40   14.50
  -6  -6  -7  -15.90    9.40
   7   6  -7  -16.00    8.90
   7   6  -7  -15.60   11.40
   6   5  -7   -3.80    8.40
   6   5  -7   22.70   12.30
  -6  -5   7   -5.90    8.80
   5   4  -7   -5.00    8.00
   5   4  -7   19.30    8.30
  -5  -4   7    6.60    4.70
   4   3  -7  224.18   14.40
   4   3  -7  209.88   18.30
  -4  -3   7  175.18   18.50
  -4  -3   7  194.88   16.40
  -4  -3   7  225.88   19.70
  -4  -3   7  207.48   12.10
   3   2  -7  476.85   19.10
   3   2  -7  489.45   24.70
   3   2  -7  451.65   25.90
  -3  -2   7  516.45   23.50
  -3  -2   7  531.35   26.60
  -3  -2   7  469.85   17.70
   2   1  -7 4081.89  119.89
   2   1  -7 3957.40  127.49
   2   1  -7 4121.69  125.69
  -2  -1   7 4185.98  120.69
  -2  -1   7 4023.80  127.09
  -2  -1   7 4072.69  124.49
   1   0  -7    0.50    3.30
   1   0  -7    2.00    3.90
   1   0  -7   -5.20    3.70
   1   0  -7   -4.70    3.60
  -1   0   7    2.00    3.10
  -1   0   7    3.30    3.40
   0  -1  -7    6.30    6.00
   0  -1  -7   13.50    5.00
   0  -1  -7    7.80    3.60
   0   1   7   15.30    6.50
   0   1   7   10.40    3.80
  -1  -2  -7 1742.93   56.29
  -1  -2  -7 1729.33   59.89
  -1  -2  -7 1666.53   63.59
   1   2   7 1652.23   63.99
   1   2   7 1637.24   60.49
   1   2   7 1705.03   60.99
  -2  -3  -7    9.80    8.30
  -2  -3  -7   10.50    8.20
  -2  -3  -7   -9.10    4.80
  -2  -3  -7    1.30    4.60
   2   3   7    7.40    6.60
   2   3   7   16.00    6.70
  -3  -4  -7  179.58   25.00
  -3  -4  -7  183.68   16.80
   3   4   7  159.68   18.20
   3   4   7  157.68   27.20
  -4  -5  -7   20.10   10.50
  -4  -5  -7    9.70    9.50
   4   5   7   -8.60    9.80
  -5  -6  -7  -17.90   11.40
   5   6   7    7.20   13.60
   8   6  -7   12.60   14.10
   7   5  -7    4.30    9.90
   7   5  -7    7.50   10.20
  -7  -5   7   12.90   11.60
  -7  -5   7   14.80    7.90
   6   4  -7    8.40   10.40
   6   4  -7    4.10    8.10
  -6  -4   7    9.90   10.50
  -6  -4   7    9.00    5.60
   5   3  -7   -0.10    5.00
   5   3  -7    1.50    7.50
  -5  -3   7    4.90    7.90
  -5  -3   7    8.50    4.70
  -5  -3   7    8.30    8.70
   4   2  -7  118.09    8.90
   4   2  -7  118.49   14.50
  -4  -2   7  134.79   16.40
  -4  -2   7   95.79   10.50
  -4  -2   7  130.99   16.10
  -4  -2   7  126.19    8.20
   3   1  -7  315.27   12.40
   3   1  -7  317.17   16.40
   3   1  -7  280.67   16.90
  -3  -1   7  279.57   14.70
  -3  -1   7  306.17   12.70
  -3  -1   7  273.67   16.60
   2   0  -7    0.50    3.40
   2   0  -7    6.20    4.30
   2   0  -7    2.30    4.70
   2   0  -7   -0.30    2.50
  -2   0   7    6.60    4.30
  -2   0   7   -5.30    2.90
  -2   0   7   -0.30    3.30
   1  -1  -7    6.00    4.00
   1  -1  -7   -0.90    5.50
   1  -1  -7    0.00    2.30
  -1   1   7   -0.80    3.70
  -1   1   7    0.30    2.40
  -1   1   7    1.10    5.50
   0  -2  -7 2864.01   97.59
   0  -2  -7 2829.52   92.69
   0  -2  -7 2984.50   88.99
   0   2   7 2750.72   97.29
   0   2   7 2897.31   94.39
   0   2   7 2777.62   90.09
  -1  -3  -7   78.59   14.00
  -1  -3  -7   73.59   10.30
  -1  -3  -7   53.09   12.10
  -1  -3  -7   79.19   12.40
   1   3   7   79.19   15.00
   1   3   7   50.69    9.90
  -2  -4  -7  644.84   31.50
  -2  -4  -7  629.04   34.30
   2   4   7  568.64   38.10
  -3  -5  -7   32.20   12.80
  -3  -5  -7   19.90    9.60
   3   5   7   31.00   15.20
  -4  -6  -7   10.80   10.90
  -4  -6  -7    7.80   11.00
   4   6   7   21.50   15.70
   8   5  -7    5.90   11.20
   8   5  -7   15.10   10.80
  -8  -5   7   15.00   10.30
   7   4  -7   -6.80    8.00
   7   4  -7   13.70   10.00
  -7  -4   7   11.00    9.90
  -7  -4   7   -0.60    5.40
   6   3  -7    2.20    8.00
  -6  -3   7   18.10    5.90
  -6  -3   7    5.60    7.40
  -6  -3   7    1.10    8.60
  -6  -3   7    9.80    7.30
   5   2  -7   14.10    7.60
   5   2  -7   10.70    5.00
  -5  -2   7    5.60    7.10
  -5  -2   7    0.70    6.70
  -5  -2   7   10.10    6.00
  -5  -2   7   15.10    4.80
   4   1  -7 1004.10   32.90
   4   1  -7  969.70   36.90
  -4  -1   7  931.01   37.20
  -4  -1   7  923.01   35.30
  -4  -1   7  957.60   33.00
  -4  -1   7  932.41   36.60
   3   0  -7    2.10    3.60
   3   0  -7    2.20    3.60
   3   0  -7    0.10    3.50
  -3   0   7   -2.00    4.00
  -3   0   7   -2.00    3.20
  -3   0   7   -2.60    2.80
   2  -1  -7 4185.38  126.99
   2  -1  -7 4179.38  131.69
   2  -1  -7 4155.48  123.09
   2  -1  -7 4179.78  130.59
  -2   1   7 4253.17  128.19
  -2   1   7 4076.69  122.79
   1  -2  -7  533.25   28.00
   1  -2  -7  501.15   25.90
   1  -2  -7  492.75   26.30
   1  -2  -7  561.54   20.10
  -1   2   7  496.85   26.90
  -1   2   7  535.55   24.70
  -1   2   7  467.65   20.70
   0  -3  -7   14.60    6.90
   0  -3  -7    9.10    6.70
   0  -3  -7    2.00    4.20
   0  -3  -7    0.60    7.30
   0   3   7    3.90    5.10
   0   3   7    6.30    6.10
   0   3   7    3.30    8.80
  -1  -4  -7  532.45   27.30
  -1  -4  -7  539.75   30.90
  -1  -4  -7  540.55   31.30
   1   4   7  494.65   34.80
  -2  -5  -7   40.30   12.00
   2   5   7   -7.30   10.60
  -3  -6  -7   21.50   10.70
  -3  -6  -7   42.80   14.00
  -3  -6  -7   65.69   21.50
   3   6   7   38.00   16.50
   9   5  -7   -0.90   11.00
   8   4  -7    2.70    9.40
   8   4  -7   -3.10    9.40
  -8  -4   7    2.60    6.50
  -8  -4   7    0.40    6.80
   7   3  -7  125.79   13.80
   7   3  -7  129.99   19.30
  -7  -3   7  124.79   19.40
  -7  -3   7  133.79   12.50
  -7  -3   7  161.48   15.50
  -7  -3   7  158.08   21.20
   6   2  -7  128.29   11.30
   6   2  -7  112.29   14.70
  -6  -2   7  126.49   10.40
  -6  -2   7  128.99   12.60
  -6  -2   7  119.99   15.30
  -6  -2   7  135.19   16.90
   5   1  -7    4.50    6.00
   5   1  -7    5.70    4.60
  -5  -1   7    4.30    5.90
  -5  -1   7    8.80    5.10
  -5  -1   7    7.80    4.20
  -5  -1   7    3.00    6.30
   4   0  -7    0.70    3.80
   4   0  -7    3.00    4.00
  -4   0   7    5.20    3.80
  -4   0   7    0.00    4.00
  -4   0   7   -4.70    3.00
  -4   0   7   -1.90    3.40
   3  -1  -7  309.87   17.60
   3  -1  -7  310.37   10.10
   3  -1  -7  283.37   14.20
  -3   1   7  335.57   15.40
  -3   1   7  293.17    9.80
   2  -2  -7  744.73   34.00
   2  -2  -7  744.03   34.80
   2  -2  -7  746.03   32.20
   2  -2  -7  740.43   24.90
  -2   2   7  658.23   25.70
  -2   2   7  727.93   30.30
   1  -3  -7   32.70   10.00
   1  -3  -7   31.50   11.10
   1  -3  -7   35.00    8.20
   1  -3  -7   32.30    6.60
   1  -3  -7   26.70    7.90
   1  -3  -7   26.80    9.00
  -1   3   7   38.60    9.60
  -1   3   7   17.60   10.30
   0  -4  -7    3.40    6.80
   0  -4  -7   -2.80    6.80
   0  -4  -7    1.40   10.30
   0  -4  -7   -9.60    6.60
   0  -4  -7   12.70    9.10
   0  -4  -7   10.70    6.20
   0   4   7   21.20   11.90
  -1  -5  -7 1257.67   63.69
  -1  -5  -7 1393.26   55.69
  -1  -5  -7 1388.86   59.89
   1   5   7 1272.07   64.89
  -2  -6  -7   10.60    8.30
  -2  -6  -7    5.30   10.30
  10   5  -7   13.10   12.70
  10   5  -7   15.80   13.00
 -10  -5   7  -16.70   10.70
   9   4  -7   48.70   12.10
   9   4  -7   41.10   12.70
  -9  -4   7   52.69   11.70
  -9  -4   7   31.30   13.30
   8   3  -7  757.72   36.00
   8   3  -7  731.23   39.90
  -8  -3   7  700.83   45.80
  -8  -3   7  727.53   39.30
  -8  -3   7  736.03   33.20
   7   2  -7  122.79   16.60
   7   2  -7  111.69   13.40
  -7  -2   7  155.68   19.50
  -7  -2   7  125.59   12.90
  -7  -2   7  109.39   11.00
  -7  -2   7  129.29   14.20
   6   1  -7 1356.06   46.10
   6   1  -7 1283.27   48.80
  -6  -1   7 1294.07   49.30
  -6  -1   7 1313.97   47.90
  -6  -1   7 1239.38   45.70
  -6  -1   7 1352.46   47.60
   5   0  -7   -2.60    3.80
   5   0  -7   -1.40    4.30
  -5   0   7    1.00    3.60
  -5   0   7    0.00    4.10
  -5   0   7    2.90    3.70
  -5   0   7   -1.90    3.80
   4  -1  -7  953.50   37.00
   4  -1  -7  952.90   33.50
  -4   1   7  964.40   34.30
  -4   1   7  909.01   37.50
   3  -2  -7  502.55   16.90
   3  -2  -7  461.35   26.00
   3  -2  -7  489.05   18.20
   3  -2  -7  492.95   21.60
   3  -2  -7  449.95   25.50
  -3   2   7  526.65   23.30
   2  -3  -7   66.69   14.30
   2  -3  -7   75.59   10.40
   2  -3  -7   71.19    8.80
   2  -3  -7   82.19   15.00
   2  -3  -7   65.29   10.50
  -2   3   7   82.19   12.30
   1  -4  -7   18.00   11.90
   1  -4  -7   27.40   12.00
   1  -4  -7   21.30    9.60
   1  -4  -7   21.90    7.30
   1  -4  -7    9.00   10.40
   1  -4  -7   22.30    9.20
   0  -5  -7    0.60    8.40
   0  -5  -7   21.20    7.80
   0  -5  -7   32.50   14.50
   0  -5  -7    5.60    8.20
  -1  -6  -7    8.60   12.90
  -1  -6  -7    2.50   11.30
  -1  -6  -7   24.00    8.70
  11   5  -7    0.30   10.70
  11   5  -7    9.70   15.40
 -11  -5   7   13.00   11.50
  10   4  -7  251.67   25.90
  10   4  -7  277.87   24.40
 -10  -4   7  315.37   26.80
   9   3  -7   48.80   12.90
  -9  -3   7   53.49   11.00
  -9  -3   7   56.59   13.00
   8   2  -7  396.66   22.80
   8   2  -7  450.55   27.20
  -8  -2   7  420.86   25.10
  -8  -2   7  404.16   26.50
  -8  -2   7  404.86   26.80
  -8  -2   7  447.46   22.30
   7   1  -7   31.80    7.70
   7   1  -7   15.60    7.70
  -7  -1   7   28.80    8.20
  -7  -1   7   32.50    7.40
  -7  -1   7   21.10    6.40
  -7  -1   7   21.30    6.90
   6   0  -7    3.40    4.60
   6   0  -7    4.30    3.90
  -6   0   7   -3.50    3.90
  -6   0   7    1.90    4.80
  -6   0   7    1.70    3.80
  -6   0   7   -1.30    3.00
   5  -1  -7   12.10    6.10
   5  -1  -7    7.50    3.90
  -5   1   7    8.00    5.10
   4  -2  -7  114.89   12.60
   4  -2  -7  131.99   10.00
   4  -2  -7  121.49   13.50
   4  -2  -7  120.59    5.30
   4  -2  -7  117.49    4.90
  -4   2   7  119.79   10.40
  -4   2   7  105.09   11.70
   3  -3  -7  817.32   38.40
   3  -3  -7  726.53   31.80
   3  -3  -7  753.82   28.20
   3  -3  -7  749.73   29.60
   3  -3  -7  718.33   38.20
  -3   3   7  704.53   32.80
   2  -4  -7  426.46   22.20
   2  -4  -7  380.16   26.70
   2  -4  -7  425.06   24.00
   2  -4  -7  431.46   25.00
   2  -4  -7  418.86   30.70
   2  -4  -7  427.36   29.90
   1  -5  -7  891.71   48.90
   1  -5  -7  836.02   38.80
   1  -5  -7  884.21   42.70
   1  -5  -7  766.82   41.40
   0  -6  -7   -8.90   10.60
   0  -6  -7   -6.30    6.30
   0  -6  -7   19.90   10.50
  12   5  -7   51.59   16.60
  11   4  -7   39.90   15.20
  11   4  -7   52.49   15.00
 -11  -4   7   48.20   15.30
  10   3  -7   78.59   16.60
  10   3  -7  104.79   17.40
 -10  -3   7   99.19   17.60
 -10  -3   7  112.69   15.60
   9   2  -7   22.60    9.80
   9   2  -7   26.90   11.10
   9   2  -7   18.20    8.50
  -9  -2   7   15.10    7.70
  -9  -2   7   16.50    9.10
  -9  -2   7   10.40   10.80
  -9  -2   7   27.30    9.00
   8   1  -7   54.89    9.70
   8   1  -7   61.49   10.30
   8   1  -7   81.49   12.50
  -8  -1   7   75.39   11.10
  -8  -1   7   79.59   11.20
  -8  -1   7   65.79   10.10
   7   0  -7   38.40    6.40
   7   0  -7   37.50    7.20
   7   0  -7   38.20    7.40
  -7   0   7   31.60    7.30
  -7   0   7   32.00    6.40
   6  -1  -7 1264.77   48.30
   6  -1  -7 1301.37   44.60
  -6   1   7 1293.57   49.90
  -6   1   7 1306.57   40.20
  -6   1   7 1314.67   39.50
  -6   1   7 1326.77   44.40
   5  -2  -7   20.30    5.20
   5  -2  -7    8.10    5.70
  -5   2   7   12.70    6.80
  -5   2   7   11.40    5.20
   4  -3  -7  207.48   13.90
   4  -3  -7  205.08   18.60
   4  -3  -7  206.98   11.50
   4  -3  -7  199.68   11.60
   4  -3  -7  207.28   19.10
  -4   3   7  181.18   14.50
   3  -4  -7   12.90    7.30
   3  -4  -7    4.80    7.00
   3  -4  -7   11.20    5.70
   3  -4  -7    8.90   10.30
   2  -5  -7  129.39   23.40
   2  -5  -7  131.99   18.20
   2  -5  -7  123.19   16.20
   1  -6  -7  -25.10    9.20
   1  -6  -7   -5.20    6.10
   1  -6  -7   13.80   10.10
  12   4  -7  397.66   33.00
  12   4  -7  408.36   32.60
 -12  -4   7  355.06   29.10
  11   3  -7   13.90    9.90
  11   3  -7   14.60   10.20
 -11  -3   7   10.50    8.70
  10   2  -7    1.90    7.60
  10   2  -7   12.00    8.20
  10   2  -7   10.70    7.40
 -10  -2   7    3.80    6.80
 -10  -2   7    6.30    7.40
 -10  -2   7   -2.60    7.30
 -10  -2   7   -0.20    8.90
   9   1  -7    7.10    6.10
   9   1  -7    9.50    6.40
   9   1  -7   20.30    8.90
  -9  -1   7    3.30    5.90
  -9  -1   7    7.10    5.70
  -9  -1   7   16.40    6.70
   8   0  -7   -5.80    4.70
   8   0  -7    8.90    4.70
   8   0  -7   -0.90    5.20
  -8   0   7   -0.50    3.30
  -8   0   7   -2.20    4.90
  -8   0   7    4.50    4.40
   7  -1  -7   25.80    6.20
   7  -1  -7   26.30    4.10
   7  -1  -7   23.70    7.70
  -7   1   7   28.70    3.80
  -7   1   7   32.10    5.80
  -7   1   7   31.00    8.90
   6  -2  -7  136.19    9.90
   6  -2  -7  117.69   13.20
  -6   2   7  123.69   10.30
  -6   2   7  121.79   12.90
   5  -3  -7   10.70    4.80
   5  -3  -7    1.60    2.80
   5  -3  -7   -6.00    6.40
   5  -3  -7    4.10    3.20
  -5   3   7   -4.70    4.00
   4  -4  -7  855.91   44.30
   4  -4  -7  861.91   34.40
   4  -4  -7  792.82   34.60
   4  -4  -7  866.41   44.60
   4  -4  -7  881.51   37.40
   3  -5  -7   12.60    7.70
   3  -5  -7    0.30    6.40
   3  -5  -7  -10.40    6.10
   3  -5  -7    0.30    6.40
   2  -6  -7   20.50    9.60
   2  -6  -7    8.80    9.10
   2  -6  -7   53.99   18.10
  13   4  -7   69.89   17.80
  13   4  -7  115.09   21.30
 -13  -4   7   71.79   15.60
  12   3  -7   20.20   10.80
  12   3  -7   24.90   13.10
 -12  -3   7   12.00    9.20
  11   2  -7    5.40    8.10
  11   2  -7   15.40    8.40
  11   2  -7    7.90    8.20
 -11  -2   7    4.40    7.80
 -11  -2   7   11.20    7.40
  10   1  -7  124.29   16.60
  10   1  -7  119.69   15.50
  10   1  -7  117.89   15.40
 -10  -1   7  107.79   11.60
 -10  -1   7  124.29   12.90
 -10  -1   7  128.79   13.60
   9   0  -7    3.70    3.80
   9   0  -7   11.90    5.90
   9   0  -7    1.30    6.10
  -9   0   7   -0.60    3.50
  -9   0   7   -0.70    5.30
  -9   0   7    6.20    4.80
   8  -1  -7   60.19    6.20
   8  -1  -7   83.99   12.60
   8  -1  -7   73.79    9.30
  -8   1   7   71.69    8.30
  -8   1   7   66.79    5.70
  -8   1   7   63.69   11.70
   7  -2  -7  114.79    5.20
   7  -2  -7  112.89   14.70
   7  -2  -7  105.89    9.00
  -7   2   7  105.39    5.70
  -7   2   7  123.19   16.70
  -7   2   7  117.29   10.00
   6  -3  -7    7.00    9.40
   6  -3  -7    9.60    3.20
   6  -3  -7    9.40    4.00
   6  -3  -7    4.40    8.50
   6  -3  -7   21.00    5.80
  -6   3   7    5.70    5.90
  -6   3   7    7.80    8.30
   5  -4  -7    8.50    6.80
   5  -4  -7    2.50    5.10
   5  -4  -7   -6.50    4.90
   5  -4  -7  -11.50    6.30
   5  -4  -7    9.00    4.90
   4  -5  -7   15.10   11.50
   4  -5  -7   16.20    8.10
   4  -5  -7   27.10    7.90
   4  -5  -7   13.90    6.70
   3  -6  -7   -0.30    8.30
   3  -6  -7   -2.50   11.60
   3  -6  -7    5.20    6.70
  14   4  -7   33.30   13.60
  14   4  -7   37.60   14.60
 -14  -4   7   21.70   13.30
  13   3  -7   22.50   13.30
  13   3  -7   31.70   11.50
 -13  -3   7    9.00    9.30
  12   2  -7   46.50   13.60
 -12  -2   7   60.69   13.80
  11   1  -7  218.58   19.00
  11   1  -7  214.28   18.80
  11   1  -7  217.68   18.10
 -11  -1   7  251.77   19.40
 -11  -1   7  223.48   17.30
  10   0  -7    0.50    5.70
  10   0  -7    5.40    5.10
  10   0  -7    2.00    6.60
 -10   0   7    5.40    4.50
   9  -1  -7    9.90    4.00
   9  -1  -7   13.60    5.80
   9  -1  -7   16.60    6.40
  -9   1   7   16.50    7.50
  -9   1   7    8.80    3.50
  -9   1   7    5.10    3.70
   8  -2  -7  432.66   19.20
   8  -2  -7  398.26   15.20
   8  -2  -7  434.96   25.30
  -8   2   7  414.96   29.60
  -8   2   7  412.66   19.50
  -8   2   7  412.06   16.20
   7  -3  -7  172.48   11.70
   7  -3  -7  148.99    7.70
   7  -3  -7  125.69    8.60
   7  -3  -7  160.88   17.30
  -7   3   7  155.28   21.50
  -7   3   7  139.89   12.50
   6  -4  -7    8.50    5.70
   6  -4  -7   18.80    8.70
   6  -4  -7   11.20    5.60
   5  -5  -7    5.00    6.10
   5  -5  -7   10.80    6.30
   5  -5  -7    3.90    7.00
   5  -5  -7  -10.50    9.70
   4  -6  -7   -4.80    9.80
   4  -6  -7   10.80    8.20
   4  -6  -7   -0.30    8.70
  15   4  -7   29.40   14.00
  14   3  -7   26.70   13.20
  14   3  -7   28.90   13.50
 -14  -3   7   25.80   10.20
  13   2  -7   98.29   17.80
  13   2  -7  131.89   20.00
 -13  -2   7  116.39   17.70
  12   1  -7  329.47   23.60
  12   1  -7  288.47   21.60
  12   1  -7  339.47   24.00
 -12  -1   7  373.26   22.20
 -12  -1   7  316.87   20.70
  11   0  -7    0.90    6.00
  11   0  -7    4.00    6.10
  11   0  -7   -4.70    4.40
 -11   0   7    6.20    4.70
 -11   0   7    2.00    5.00
 -11   0   7    7.30    8.10
  10  -1  -7  115.49    9.50
  10  -1  -7  103.59   14.40
  10  -1  -7  127.29   16.00
 -10   1   7  107.19   15.90
 -10   1   7  126.19    9.80
 -10   1   7  112.49    9.00
   9  -2  -7   16.60    3.90
   9  -2  -7   11.80    9.20
   9  -2  -7    2.90    4.80
  -9   2   7   20.10    8.90
  -9   2   7   14.00    4.50
  -9   2   7   10.90    5.30
   8  -3  -7  796.62   30.60
   8  -3  -7  788.22   39.50
   8  -3  -7  796.92   26.50
  -8   3   7  735.83   32.60
   7  -4  -7    3.60    5.30
   7  -4  -7    6.50    5.30
   7  -4  -7    7.80   10.40
   7  -4  -7    8.40    7.50
   7  -4  -7    1.70    3.00
   6  -5  -7    4.90    6.40
   6  -5  -7   -5.50    9.10
   6  -5  -7    2.80    5.50
   6  -5  -7    7.70    5.60
   6  -5  -7   12.30   10.10
   5  -6  -7    0.00    7.30
   5  -6  -7   -3.40    7.70
  15   3  -7    6.50    9.20
  14   2  -7  221.28   22.60
  14   2  -7  186.78   24.80
 -14  -2   7  217.18   20.60
  13   1  -7    8.00    9.00
  13   1  -7   14.00    9.00
  13   1  -7   16.50    8.70
 -13  -1   7   18.10    8.00
 -13  -1   7   18.70    8.20
  12   0  -7    2.10    4.70
  12   0  -7   -6.70    5.90
  12   0  -7    4.30    7.90
 -12   0   7    8.00    5.00
 -12   0   7    4.60    5.80
  11  -1  -7  215.68   15.50
  11  -1  -7  219.88   14.40
  11  -1  -7  230.68   18.50
 -11   1   7  238.98   13.60
 -11   1   7  249.58   13.90
  10  -2  -7    9.10    5.40
  10  -2  -7    7.80    8.80
  10  -2  -7   11.50    4.20
 -10   2   7   12.90    4.30
 -10   2   7    8.40    5.00
   9  -3  -7   68.99    6.10
   9  -3  -7   64.89    9.50
  -9   3   7   65.69   10.10
  -9   3   7   72.19    7.40
   8  -4  -7   -8.70    8.70
   8  -4  -7    6.20    5.40
   8  -4  -7   -0.60    2.90
   8  -4  -7    4.10    7.20
   8  -4  -7    9.50    5.20
   7  -5  -7   11.50    6.30
   7  -5  -7    6.40    9.50
   7  -5  -7   14.30   11.00
   7  -5  -7   13.90    5.00
   7  -5  -7    9.40    7.00
   6  -6  -7    2.00    6.50
   6  -6  -7    1.20   11.60
   6  -6  -7   18.20    8.10
  16   3  -7   -6.80    9.50
  16   3  -7    4.00   11.70
 -16  -3   7   25.60   12.40
  15   2  -7    9.50    8.90
  15   2  -7   28.90   11.80
 -15  -2   7    4.20    9.50
  14   1  -7  120.39   19.10
  14   1  -7   57.09   12.10
 -14  -1   7   78.59   13.20
  13   0  -7    2.90    8.20
  13   0  -7    1.80    5.70
  13   0  -7   -5.40    8.60
 -13   0   7   -2.00    6.00
 -13   0   7   -1.20    4.80
  12  -1  -7  321.17   19.60
  12  -1  -7  309.77   23.80
  12  -1  -7  321.17   18.80
 -12   1   7  314.07   16.50
 -12   1   7  339.67   18.10
  11  -2  -7   -3.60    7.40
  11  -2  -7    5.90    5.90
  11  -2  -7   10.30    3.90
 -11   2   7   -1.70    3.90
 -11   2   7    5.00    4.80
  10  -3  -7  114.09   17.90
  10  -3  -7   92.39    7.20
 -10   3   7   84.69   10.90
 -10   3   7  100.59    9.20
   9  -4  -7   45.40    7.70
   9  -4  -7   47.70    8.10
   9  -4  -7   31.30    5.80
   9  -4  -7   66.99   15.00
   9  -4  -7   53.49   10.20
   8  -5  -7  -10.10    8.20
   8  -5  -7   -0.90    5.00
   8  -5  -7  -10.10    8.50
   8  -5  -7    3.90    6.40
   7  -6  -7   -7.60    7.00
   7  -6  -7   14.90    8.20
   7  -6  -7   -2.20   10.10
  16   2  -7   16.80    9.10
  16   2  -7   34.10   14.40
 -16  -2   7   -9.10    7.80
  15   1  -7   26.20   10.10
  15   1  -7   49.50   13.60
 -15  -1   7   21.00    9.50
  14   0  -7   -1.30    6.50
  14   0  -7    9.20    8.50
  14   0  -7   -1.10    6.70
 -14   0   7   -1.80    5.80
 -14   0   7    1.90    6.10
  13  -1  -7    4.10    5.90
  13  -1  -7    9.40    9.50
  13  -1  -7   13.30    8.00
 -13   1   7   12.40    5.90
 -13   1   7    8.40    5.00
  12  -2  -7   38.40    7.10
  12  -2  -7   52.49   14.40
  12  -2  -7   37.20    8.00
 -12   2   7   57.19    9.10
 -12   2   7   57.59    8.10
  11  -3  -7   16.40    4.70
  11  -3  -7    7.80    5.50
  11  -3  -7    8.60    9.20
 -11   3   7    9.00    6.00
 -11   3   7    6.00    5.30
  10  -4  -7  274.77   15.70
  10  -4  -7  309.27   25.50
  10  -4  -7  252.97   15.30
  10  -4  -7  238.08   12.90
  10  -4  -7  309.27   18.80
   9  -5  -7   -6.50    4.10
   9  -5  -7   18.10   12.30
   9  -5  -7    7.10    5.10
   8  -6  -7    4.90    7.30
   8  -6  -7    9.50   11.40
  17   2  -7   28.80   13.30
  17   2  -7   50.59   15.20
 -17  -2   7   18.50   10.90
  16   1  -7   38.00   11.50
  16   1  -7   19.30   10.20
 -16  -1   7   43.30   12.70
  15   0  -7  -10.90    7.00
  15   0  -7  -11.80    6.30
 -15   0   7   -2.50    5.80
 -15   0   7   -1.10    6.40
  14  -1  -7   77.49   15.10
  14  -1  -7   85.59   13.50
  14  -1  -7  100.79   14.10
 -14   1   7   99.99   13.60
 -14   1   7   65.39    9.40
  13  -2  -7  109.09   11.30
  13  -2  -7  121.09   18.60
  13  -2  -7  111.69   11.60
 -13   2   7  115.49    9.80
 -13   2   7  114.29   11.50
  12  -3  -7   -1.00    8.30
  12  -3  -7    4.80    5.00
 -12   3   7   -8.00    4.60
 -12   3   7   -0.60    4.90
  11  -4  -7   60.79   14.70
  11  -4  -7   42.70    8.30
  10  -5  -7    7.60    5.90
  17   1  -7   26.90   11.00
  17   1  -7   24.60   13.20
 -17  -1   7   -3.00    8.90
  16   0  -7   -0.60    7.90
  16   0  -7    8.80   10.00
 -16   0   7    3.40    7.10
 -16   0   7    1.30    8.20
  15  -1  -7    5.70    7.50
  15  -1  -7    6.70    8.40
  15  -1  -7   22.90    9.30
 -15   1   7    5.10    7.40
 -15   1   7   11.70    5.90
  14  -2  -7  207.98   22.50
  14  -2  -7  229.08   16.60
  14  -2  -7  223.48   15.50
 -14   2   7  185.58   12.60
 -14   2   7  212.18   15.90
  13  -3  -7   16.60    5.80
  13  -3  -7    8.00    5.10
  13  -3  -7   24.40   13.00
 -13   3   7    6.90    7.80
 -13   3   7   13.80    6.60
  12  -4  -7  368.86   17.80
  12  -4  -7  387.66   30.70
 -12   4   7  382.46   20.50
  11  -5  -7    2.80   10.80
  11  -5  -7    2.60    5.70
  18   1  -7    0.10    9.90
 -18  -1   7   14.70   10.60
  17   0  -7   21.80    9.60
  17   0  -7   -4.40    7.30
 -17   0   7   -1.40    8.30
  16  -1  -7   15.50   11.00
  16  -1  -7   28.40   10.00
 -16   1   7   37.20    8.50
 -16   1   7   27.40   10.00
  15  -2  -7   10.70    6.30
  15  -2  -7    1.90    7.30
  15  -2  -7   29.70   13.20
 -15   2   7   -3.40    5.10
 -15   2   7    9.20    7.50
  14  -3  -7    2.60   11.00
  14  -3  -7   10.10    4.60
  14  -3  -7   13.90    6.50
 -14   3   7   22.20    7.80
  13  -4  -7   78.99    6.50
  13  -4  -7  102.09   20.10
 -13   4   7   91.19   12.30
 -18   0   7    1.90   10.30
  17  -1  -7   12.50    8.20
  17  -1  -7   10.40    8.90
 -17   1   7   -0.50    9.90
  16  -2  -7   28.40   12.90
  16  -2  -7   11.80    6.40
 -16   2   7   18.70    8.50
  15  -3  -7    3.40   12.00
 -15   3   7    7.00    8.30
  14  -4  -7    0.00   12.50
 -18   1   7   -1.70   10.80
 -17   2   7   19.80   11.80
 -14   3  -8   44.70   27.10
  15  -2   8    2.10    9.20
 -12   4  -8   91.39   19.70
 -13   3  -8   19.90   14.10
  13  -3   8   30.40   10.50
 -14   2  -8    1.60    9.80
  14  -2   8   13.70   10.50
 -15   1  -8   12.50    9.70
  15  -1   8   21.60   11.30
 -10   5  -8    5.20   12.70
  10  -5   8   27.90    9.20
  11  -4   8   18.70    8.70
 -12   3  -8   14.30   10.60
  12  -3   8   17.40    9.50
 -13   2  -8   46.90   14.90
  13  -2   8   59.19   14.70
 -14   1  -8   48.50   13.90
  14  -1   8   53.49   15.50
 -15   0  -8   17.70   11.90
  15   0   8   15.30   13.70
  -9   5  -8   -3.50   12.60
 -10   4  -8   60.69   18.20
  10  -4   8   30.50   10.60
 -11   3  -8   64.19   15.10
  11  -3   8   61.69   12.90
 -12   2  -8   10.20   10.30
  12  -2   8    2.10    7.50
 -13   1  -8   22.90   10.90
  13  -1   8   15.60   10.50
 -14   0  -8    9.10   10.40
 -14   0  -8  -12.30    5.20
  14   0   8   -7.90   10.50
 -15  -1  -8  -11.20   10.50
   8  -5   8    7.90    6.60
  -9   4  -8   14.10   10.50
  -9   4  -8   -5.70   10.10
   9  -4   8   12.50    6.70
 -10   3  -8    3.50    9.30
  10  -3   8    5.50    7.50
 -11   2  -8   18.60   10.70
  11  -2   8   32.90   10.90
 -12   1  -8   12.40    8.10
  12  -1   8   11.50    9.00
 -13   0  -8   -3.90    5.80
 -13   0  -8   -7.30    4.50
 -13   0  -8  -15.40    6.40
  13   0   8   -5.40    7.80
 -14  -1  -8   42.10   12.30
 -14  -1  -8   70.99   15.90
  14   1   8   48.20   15.20
 -15  -2  -8   -7.20    9.60
  -6   6  -8   -8.70   13.80
  -7   5  -8   -3.50   10.40
   7  -5   8   21.80   11.70
   7  -5   8   12.30    7.40
  -8   4  -8   -0.20    9.50
  -8   4  -8    8.10    9.70
   8  -4   8   14.00    6.90
  -9   3  -8   69.79   13.30
  -9   3  -8   94.69   19.10
   9  -3   8   64.79   12.00
 -10   2  -8   32.40   13.10
 -10   2  -8   27.70   10.00
  10  -2   8   20.20    8.00
 -11   1  -8  132.69   20.40
 -11   1  -8  143.49    6.80
 -11   1  -8  149.39    7.90
  11  -1   8  178.18   22.80
 -12   0  -8   36.00    8.20
 -12   0  -8   24.40    9.60
 -12   0  -8   32.80    7.40
  12   0   8   44.50   13.60
 -13  -1  -8    5.20   10.10
 -13  -1  -8    1.40    7.60
 -13  -1  -8   26.30   10.90
  13   1   8   14.40   11.80
 -14  -2  -8   22.60   14.60
 -14  -2  -8   -0.30   10.50
  14   2   8   19.50   14.60
  -5   6  -8   -6.00   12.30
   5  -6   8    2.10   10.60
  -6   5  -8   47.50   14.30
   6  -5   8    3.80    7.90
   6  -5   8   10.90    5.60
   6  -5   8   16.90    8.70
  -7   4  -8   19.60   12.10
  -7   4  -8   10.30    7.00
   7  -4   8    5.80    6.90
  -8   3  -8   76.89   16.00
  -8   3  -8   72.99   13.00
   8  -3   8  109.09   14.70
  -9   2  -8   49.60   14.00
  -9   2  -8   55.69   11.40
   9  -2   8   32.90    9.70
 -10   1  -8   45.70    5.80
 -10   1  -8   43.90    4.70
 -10   1  -8   41.70   12.10
  10  -1   8   25.90   10.30
 -11   0  -8   22.70    6.40
 -11   0  -8   16.60    7.00
 -11   0  -8   14.90    8.40
  11   0   8   12.70    9.90
 -12  -1  -8    0.20    7.70
 -12  -1  -8   -8.60    8.60
 -12  -1  -8   16.20    9.80
  12   1   8   20.00   10.10
 -13  -2  -8   89.29   16.60
 -13  -2  -8   46.30   13.60
  13   2   8   56.79   15.90
 -14  -3  -8  -23.70   12.20
  -4   6  -8   27.40   14.10
   4  -6   8   28.90    9.30
  -5   5  -8   30.70   13.60
   5  -5   8   21.80    8.00
   5  -5   8   30.70    6.50
   5  -5   8   19.90    7.40
  -6   4  -8    6.20    6.30
  -6   4  -8    5.50    9.30
   6  -4   8    5.10    2.90
   6  -4   8    5.80    3.70
   6  -4   8    6.80    6.10
  -7   3  -8    7.70    6.60
   7  -3   8    9.00    6.70
  -8   2  -8   26.70   11.80
  -8   2  -8   20.90    7.90
   8  -2   8   42.90   10.40
  -9   1  -8   64.69   11.80
  -9   1  -8   44.70   12.00
  -9   1  -8   45.40    5.00
  -9   1  -8   53.89    6.50
   9  -1   8   57.79   12.40
 -10   0  -8   14.90    6.00
 -10   0  -8   19.20    7.60
 -10   0  -8    6.40    8.60
  10   0   8   14.60    9.20
 -11  -1  -8  183.68   19.70
 -11  -1  -8  136.39   19.60
 -11  -1  -8  154.58   15.20
  11   1   8  156.58   24.30
 -12  -2  -8   -6.50    5.30
 -12  -2  -8   -6.80    8.10
  12   2   8   14.00   11.50
 -13  -3  -8    8.70   11.90
  -3   6  -8    7.60   12.00
   3  -6   8  -10.20    6.70
  -4   5  -8   16.60   11.20
   4  -5   8   18.90    7.70
   4  -5   8    8.60    6.20
   4  -5   8   16.40    7.30
   4  -5   8    0.20    6.80
  -5   4  -8    6.00   11.00
  -5   4  -8   10.80    5.40
   5  -4   8    2.00    6.10
   5  -4   8   -8.80    4.80
  -6   3  -8   46.10    9.60
  -6   3  -8   55.99    5.50
  -6   3  -8   60.89   14.20
   6  -3   8   63.19   10.00
   6  -3   8   54.09    4.70
  -7   2  -8    3.00    8.40
  -7   2  -8   -1.30    1.40
  -7   2  -8   -5.10    5.30
   7  -2   8    6.00    6.60
   7  -2   8   -3.50    5.20
  -8   1  -8    9.20    6.40
  -8   1  -8   -1.20    6.90
  -8   1  -8   16.60    4.50
  -8   1  -8    9.50    3.40
   8  -1   8    3.00    8.30
   8  -1   8   -3.00    5.60
  -9   0  -8    8.40    7.70
  -9   0  -8  -14.30    5.10
  -9   0  -8   -6.30    5.70
   9   0   8   -3.40    6.20
 -10  -1  -8   61.29   11.80
 -10  -1  -8   36.70    9.80
 -10  -1  -8   29.70   11.30
  10   1   8   29.10   12.50
 -11  -2  -8   32.70   11.40
 -11  -2  -8    7.80    9.70
  11   2   8   25.90   12.30
 -12  -3  -8   -1.50   11.30
 -12  -3  -8  -17.90    8.00
  12   3   8  -11.80   11.00
  -2   6  -8   10.10   10.50
   2  -6   8   -9.30   10.80
   2  -6   8    1.50    6.90
   2  -6   8   14.60    9.20
  -3   5  -8    6.20    8.50
  -3   5  -8   -5.10    9.20
   3  -5   8   11.00    6.50
   3  -5   8    4.30    6.70
  -4   4  -8  347.37   28.40
   4  -4   8  378.76   18.30
   4  -4   8  378.76   18.80
   4  -4   8  395.56   21.70
  -5   3  -8   19.10   11.10
  -5   3  -8   18.20    6.00
  -5   3  -8   26.60    5.80
   5  -3   8   25.90    6.50
   5  -3   8   11.50    7.60
   5  -3   8   18.30    4.10
  -6   2  -8   24.80   10.20
  -6   2  -8   34.20    4.90
  -6   2  -8   41.00    8.50
   6  -2   8   30.20    8.40
   6  -2   8   37.00    8.40
   6  -2   8   42.10    4.80
  -7   1  -8   11.90    3.40
  -7   1  -8   10.10    4.40
  -7   1  -8   17.40    7.10
  -7   1  -8    7.90    6.00
   7  -1   8   -1.60    5.50
   7  -1   8    9.40    6.20
  -8   0  -8  372.16   20.90
  -8   0  -8  393.46   24.70
  -8   0  -8  409.86   19.10
   8   0   8  429.66   26.60
   8   0   8  361.76   22.70
  -9  -1  -8   53.39   12.20
  -9  -1  -8   39.20   10.30
   9   1   8   62.79   15.20
 -10  -2  -8   17.70   10.30
 -10  -2  -8   17.80    9.00
  10   2   8   28.90   11.90
 -11  -3  -8   48.10   14.70
 -11  -3  -8   44.60   13.90
  11   3   8   52.09   17.60
 -12  -4  -8  128.79   23.40
  -1   6  -8   -1.00    9.50
   1  -6   8   17.60    9.20
   1  -6   8   -3.60   11.20
   1  -6   8    4.90    6.90
  -2   5  -8   17.90   10.00
  -2   5  -8    2.70   12.70
   2  -5   8   13.80    7.70
   2  -5   8    4.70    6.10
   2  -5   8    1.20    5.90
  -3   4  -8  981.70   41.20
   3  -4   8  967.00   35.70
   3  -4   8 1007.90   38.10
   3  -4   8 1003.60   38.80
  -4   3  -8  103.69    9.60
  -4   3  -8   84.69    9.10
  -4   3  -8   91.99   16.40
   4  -3   8   94.39    8.30
   4  -3   8  139.09   14.90
   4  -3   8   94.89    7.50
  -5   2  -8   44.10    6.20
  -5   2  -8   73.09   13.70
  -5   2  -8   39.80    7.20
   5  -2   8   68.69   11.40
   5  -2   8   46.70    5.00
   5  -2   8   45.80    8.10
  -6   1  -8    3.90    2.80
  -6   1  -8   10.40    5.50
  -6   1  -8    8.40    6.80
   6  -1   8   10.60    6.10
   6  -1   8    0.70    3.50
   6  -1   8    0.90    6.00
  -7   0  -8   48.60    9.20
  -7   0  -8   48.30   10.20
  -7   0  -8   38.90    7.10
  -7   0  -8   33.00    9.50
   7   0   8   48.40    9.50
   7   0   8   38.10   11.00
  -8  -1  -8   10.10    8.10
  -8  -1  -8   16.80    8.50
  -8  -1  -8    7.50    6.50
  -8  -1  -8    5.60    6.80
   8   1   8   10.90    6.40
   8   1   8   -1.00    8.10
  -9  -2  -8   61.69   14.60
  -9  -2  -8   35.20   10.60
  -9  -2  -8   45.20   11.90
   9   2   8   41.70   12.30
 -10  -3  -8   -4.30    7.50
 -10  -3  -8   -1.30    9.00
  10   3   8   26.70   13.00
 -11  -4  -8   10.30   12.40
 -11  -4  -8   -2.10    9.10
  11   4   8    0.90   14.70
   0   6  -8   16.30   13.20
   0  -6   8   -6.00    6.00
   0  -6   8  -22.70    8.60
  -1   5  -8   48.10   13.00
  -1   5  -8   76.79   18.30
   1  -5   8   56.09    8.80
   1  -5   8   60.59    9.40
   1  -5   8   50.89   11.50
  -2   4  -8  208.98   22.70
  -2   4  -8  216.18   17.60
   2  -4   8  200.38   11.70
   2  -4   8  213.88   14.80
   2  -4   8  215.78   13.50
  -3   3  -8   59.79   13.90
  -3   3  -8   63.39    9.90
   3  -3   8   54.79    8.10
   3  -3   8   60.39    7.70
   3  -3   8   75.19   12.50
   3  -3   8   56.39    6.20
  -4   2  -8    2.70    3.70
  -4   2  -8    4.80    4.00
  -4   2  -8    2.10    7.60
   4  -2   8    6.80    5.60
   4  -2   8    2.40    3.60
   4  -2   8   -0.10    2.50
  -5   1  -8   93.89   13.60
  -5   1  -8   80.39    8.20
  -5   1  -8   76.99    6.10
   5  -1   8   81.69   11.70
   5  -1   8   83.89    7.00
   5  -1   8   85.29   10.90
  -6   0  -8  172.38   13.40
  -6   0  -8  157.78   10.70
  -6   0  -8  165.48   14.40
   6   0   8  159.98   13.10
   6   0   8  155.88   14.60
   6   0   8  167.18   12.10
  -7  -1  -8   11.70    7.20
  -7  -1  -8   -0.80    5.00
  -7  -1  -8    2.50    6.30
   7   1   8   15.10    6.60
   7   1   8    4.90    7.50
  -8  -2  -8   49.20   11.90
  -8  -2  -8   13.50    9.60
  -8  -2  -8   12.40    9.70
   8   2   8   45.60   15.10
  -9  -3  -8   83.89   15.30
  -9  -3  -8   75.09   15.20
   9   3   8   75.69   17.70
 -10  -4  -8   21.50   12.70
  10   4   8   13.80   14.70
   1   6  -8   21.90   10.50
  -1  -6   8   -5.40    6.40
  -1  -6   8    4.40   10.90
   0   5  -8  204.58   21.50
   0   5  -8  170.78   25.90
   0  -5   8  164.48   12.40
   0  -5   8  132.39   11.70
  -1   4  -8  122.09   16.20
  -1   4  -8  132.59   21.30
   1  -4   8  111.19   13.60
   1  -4   8   96.09    9.40
   1  -4   8  119.09    8.80
  -2   3  -8   42.80    8.70
  -2   3  -8   23.40   11.40
   2  -3   8   30.30    4.50
   2  -3   8   27.00    9.50
   2  -3   8   34.70    6.40
   2  -3   8   29.10    5.20
  -3   2  -8  382.36   24.40
  -3   2  -8  370.76   16.50
  -3   2  -8  430.56   18.50
   3  -2   8  379.06   16.60
   3  -2   8  435.86   23.30
   3  -2   8  407.26   16.50
  -4   1  -8    4.70    3.80
  -4   1  -8    2.80    4.50
  -4   1  -8    4.50    3.30
   4  -1   8    0.00    3.20
   4  -1   8    4.40    4.10
   4  -1   8    0.80    4.30
  -5   0  -8  115.29   10.80
  -5   0  -8  132.29   12.50
  -5   0  -8  119.49    9.30
   5   0   8  107.29   11.10
   5   0   8  116.09   14.20
   5   0   8  149.39   11.90
  -6  -1  -8   12.80    6.60
  -6  -1  -8    7.10    5.40
  -6  -1  -8   10.00    6.20
  -6  -1  -8    3.40    5.90
   6   1   8    3.20    5.30
   6   1   8   19.40    9.10
  -7  -2  -8  -16.30    6.20
  -7  -2  -8   -7.70    7.00
  -7  -2  -8    0.00    6.10
  -7  -2  -8    2.90    7.60
   7   2   8   -8.50    7.50
   7   2   8   -3.80    6.80
  -8  -3  -8   78.69   14.50
  -8  -3  -8   84.49   15.80
   8   3   8  109.19   21.60
  -9  -4  -8   19.10   11.70
  -9  -4  -8    8.30   10.20
   9   4   8   12.60   11.50
   2   6  -8   31.00   13.60
  -2  -6   8   37.60   16.30
  -2  -6   8   20.30    9.00
  -1  -5   8  206.38   14.50
  -1  -5   8  197.38   13.30
  -1  -5   8  187.68   27.40
   0   4  -8    0.80    8.20
   0   4  -8    6.60    9.90
   0  -4   8   -5.40    5.20
   0  -4   8   -0.80    4.20
   0  -4   8   -6.50    3.70
  -1   3  -8   -3.40    4.50
  -1   3  -8    9.50    8.60
   1  -3   8    4.80    2.20
   1  -3   8    4.70    4.10
   1  -3   8   -0.80    5.50
   1  -3   8   10.30    3.00
  -2   2  -8 1915.91   59.59
  -2   2  -8 1922.11   63.59
  -2   2  -8 1794.52   69.99
   2  -2   8 2036.60   61.89
   2  -2   8 1906.21   68.89
   2  -2   8 1939.31   59.39
  -3   1  -8  386.86   16.30
  -3   1  -8  354.76   21.20
  -3   1  -8  389.96   16.10
   3  -1   8  383.86   16.10
   3  -1   8  367.26   19.90
   3  -1   8  391.06   17.80
  -4   0  -8  433.26   21.90
  -4   0  -8  510.65   23.80
  -4   0  -8  526.85   20.80
   4   0   8  482.45   22.60
   4   0   8  488.15   24.20
   4   0   8  473.15   23.80
  -5  -1  -8  109.29   13.40
  -5  -1  -8  110.79   12.60
  -5  -1  -8   77.79   12.30
  -5  -1  -8   85.49   11.30
   5   1   8   85.79   14.20
   5   1   8   84.89   11.60
   5   1   8   75.29   11.40
  -6  -2  -8   28.30    9.30
  -6  -2  -8   32.50    9.80
  -6  -2  -8   62.39   13.90
  -6  -2  -8   73.89   11.70
   6   2   8   25.70    9.00
   6   2   8   41.70   11.70
  -7  -3  -8   -1.00    7.20
  -7  -3  -8    7.10   10.30
   7   3   8    1.90    7.50
  -8  -4  -8   -8.80    7.40
  -8  -4  -8   13.30   11.80
   8   4   8   10.70   10.60
  -9  -5  -8  -10.90   10.20
   3   6  -8   -6.80   11.00
  -3  -6   8    3.10    8.20
  -3  -6   8    3.30   13.60
   2   5  -8   10.20    9.70
  -2  -5   8   23.40    6.30
  -2  -5   8    5.70    6.20
  -2  -5   8   37.20   14.80
   1   4  -8   31.10   10.60
   1   4  -8   27.70   13.40
  -1  -4   8   27.10    9.40
  -1  -4   8   18.80    6.40
  -1  -4   8   33.10    6.40
   0   3  -8   13.10    7.30
   0   3  -8   10.00    8.20
   0  -3   8   21.60    3.30
   0  -3   8   17.30    6.00
   0  -3   8   21.40    9.40
   0  -3   8   24.20    2.70
  -1   2  -8  888.51   40.30
  -1   2  -8  956.10   35.70
   1  -2   8  950.90   39.90
   1  -2   8  920.31   28.50
   1  -2   8  915.21   28.80
   1  -2   8 1019.00   36.40
  -2   1  -8 1759.72   70.29
  -2   1  -8 1952.60   60.79
  -2   1  -8 1862.41   59.09
   2  -1   8 1865.61   60.59
   2  -1   8 1996.20   60.59
   2  -1   8 1938.01   65.29
  -3   0  -8  298.57   14.00
  -3   0  -8  267.37   15.30
   3   0   8  277.17   14.80
   3   0   8  276.17   16.50
   3   0   8  268.67   15.40
  -4  -1  -8    2.50    4.10
  -4  -1  -8    9.70    5.90
  -4  -1  -8   -2.40    5.00
   4   1   8   -3.20    5.60
   4   1   8    0.30    4.70
   4   1   8    6.50    5.60
  -5  -2  -8   60.99   12.00
  -5  -2  -8   48.90   12.70
  -5  -2  -8   48.70   10.40
  -5  -2  -8   50.79    9.70
   5   2   8   58.99   12.90
   5   2   8   64.09   10.90
  -6  -3  -8   60.39   14.10
  -6  -3  -8   53.49   11.80
  -7  -4  -8    6.50    8.70
  -7  -4  -8   13.20    9.50
   7   4   8    8.60    7.70
  -8  -5  -8   30.60   13.20
  -8  -5  -8  -10.80    9.40
   8   5   8   28.70   16.70
   4   6  -8   10.40   11.70
  -4  -6   8   29.60   10.50
  -4  -6   8   21.50   13.80
   3   5  -8    2.80    8.80
  -3  -5   8    7.40    4.60
  -3  -5   8   -4.60    9.80
  -3  -5   8   -1.60   10.90
   2   4  -8  965.10   45.70
   2   4  -8  922.71   48.80
  -2  -4   8  923.71   34.00
  -2  -4   8  966.90   35.40
  -2  -4   8  915.41   47.70
  -2  -4   8  939.01   42.20
   1   3  -8   85.79   13.00
   1   3  -8   70.69   13.90
  -1  -3   8   96.89   15.40
  -1  -3   8   72.09    4.70
  -1  -3   8   72.09    4.50
  -1  -3   8   64.59   10.30
   0   2  -8  211.08   16.40
   0   2  -8  217.08   14.20
   0  -2   8  207.48   12.70
   0  -2   8  201.38   16.30
  -1   1  -8  482.65   24.20
  -1   1  -8  470.55   20.10
  -1   1  -8  492.45   17.20
   1  -1   8  527.05   23.60
   1  -1   8  519.75   19.80
   1  -1   8  475.35   18.30
  -2   0  -8   31.50    5.70
  -2   0  -8   21.10    6.30
  -2   0  -8   29.80    6.20
   2   0   8   40.80    7.00
   2   0   8   27.30    5.70
   2   0   8   34.80    7.10
  -3  -1  -8  398.46   21.70
  -3  -1  -8  360.86   20.60
   3   1   8  359.96   24.80
   3   1   8  385.46   18.90
   3   1   8  387.66   20.10
  -4  -2  -8   -6.20    5.00
  -4  -2  -8    8.70    6.20
  -4  -2  -8    1.60    6.60
  -4  -2  -8   -0.80    4.60
   4   2   8    2.00    6.30
   4   2   8   -7.90    4.00
  -5  -3  -8   25.00    8.90
  -5  -3  -8   12.20   10.20
  -5  -3  -8   -4.20    8.00
   5   3   8   15.30    7.80
   5   3   8   12.20   11.60
  -6  -4  -8    4.90    8.50
  -6  -4  -8   20.00   11.90
   6   4   8   -7.00   10.60
  -7  -5  -8    2.90   10.30
  -7  -5  -8    5.70    9.80
   7   5   8    9.80   13.70
   5   6  -8   -3.00   11.00
  -5  -6   8  -18.50   10.70
  -5  -6   8   17.50    9.70
   4   5  -8    2.00    9.60
  -4  -5   8    4.00    9.50
  -4  -5   8   15.20    5.40
  -4  -5   8    7.80    8.50
   3   4  -8   62.69   14.40
  -3  -4   8   57.09    8.20
  -3  -4   8   65.79   13.30
  -3  -4   8   76.69   16.80
  -3  -4   8   69.89   10.50
   2   3  -8  153.88   18.00
   2   3  -8  138.29   19.00
  -2  -3   8  151.38    8.30
  -2  -3   8  139.79    7.30
  -2  -3   8  151.08   16.30
  -2  -3   8  126.29   12.40
   1   2  -8 2718.13   96.99
   1   2  -8 2901.61   93.29
  -1  -2   8 2930.91   91.29
  -1  -2   8 2857.21   96.59
   0   1  -8 1003.70   35.40
   0   1  -8  929.81   38.30
   0   1  -8  988.40   30.60
   0  -1   8 1021.70   34.80
   0  -1   8 1027.20   38.30
  -1   0  -8 1463.25   50.89
  -1   0  -8 1500.25   49.00
  -1   0  -8 1432.86   50.09
   1   0   8 1437.36   50.89
   1   0   8 1507.55   49.70
   1   0   8 1572.64   50.29
  -2  -1  -8 1833.52   63.59
  -2  -1  -8 1838.12   66.79
  -2  -1  -8 1996.00   63.39
   2   1   8 1902.41   68.29
   2   1   8 2006.10   63.29
   2   1   8 1867.11   64.89
  -3  -2  -8  376.86   21.90
  -3  -2  -8  406.16   24.80
  -3  -2  -8  444.36   20.60
   3   2   8  367.76   22.00
   3   2   8  363.46   20.50
   3   2   8  374.66   25.30
  -4  -3  -8  126.79   18.50
  -4  -3  -8  103.19   15.80
  -4  -3  -8  100.49   16.60
  -4  -3  -8  125.79   13.10
   4   3   8   95.59   17.60
  -5  -4  -8    5.50    6.30
  -5  -4  -8    6.60    9.80
   5   4   8    3.20   11.00
  -6  -5  -8   12.30   10.00
   6   5   8   24.40   14.70
   6   6  -8    0.00   11.20
  -6  -6   8    2.50   11.90
  -6  -6   8   16.50   10.50
   5   5  -8    3.70   10.50
   5   5  -8   34.00   10.40
  -5  -5   8   38.70   14.70
  -5  -5   8   39.10    8.10
   4   4  -8  495.15   24.60
   4   4  -8  454.85   31.00
  -4  -4   8  473.25   21.50
   3   3  -8  199.28   19.10
   3   3  -8  233.08   12.60
   3   3  -8  222.48   20.50
  -3  -3   8  208.08   19.40
  -3  -3   8  215.68   10.70
  -3  -3   8  209.78   16.40
   2   2  -8  207.58   16.40
   2   2  -8  210.88   15.40
  -2  -2   8  198.48   15.70
  -2  -2   8  215.58    7.30
  -2  -2   8  238.88   14.20
   1   1  -8 1458.05   42.70
   1   1  -8 1423.46   43.10
   1   1  -8 1414.06   48.60
   1   1  -8 1393.56   51.49
   0   0  -8  277.77   14.30
   0   0  -8  253.47   13.90
   0   0  -8  247.58   12.90
   0   0   8  254.67   13.00
   0   0   8  277.87   14.50
   0   0   8  256.07   13.20
  -1  -1  -8  527.85   21.20
  -1  -1  -8  517.15   22.40
  -1  -1  -8  492.65   24.90
   1   1   8  491.45   20.60
   1   1   8  485.75   25.20
   1   1   8  487.45   22.70
  -2  -2  -8 2009.50   71.89
  -2  -2  -8 1906.41   67.09
   2   2   8 1883.51   71.69
   2   2   8 1859.01   65.19
   2   2   8 1891.51   68.19
  -3  -3  -8   67.29   11.10
  -3  -3  -8   58.79   12.70
  -3  -3  -8   74.79   15.40
  -3  -3  -8   53.79   11.80
   3   3   8   57.29   14.90
   3   3   8   59.99   12.10
  -4  -4  -8  422.16   25.80
  -4  -4  -8  391.16   27.60
   4   4   8  393.06   32.20
  -5  -5  -8   30.70   12.40
  -5  -5  -8   26.50   12.20
   5   5   8   22.70   15.00
  -6  -6  -8  -12.00    9.70
   7   6  -8   31.30   14.90
   6   5  -8    7.80   11.30
   6   5  -8   10.90    9.40
  -6  -5   8    3.70    6.90
  -6  -5   8   18.10   11.60
   5   4  -8   14.80   12.70
  -5  -4   8   70.99    9.40
  -5  -4   8   45.80   13.90
   4   3  -8   82.69    9.20
   4   3  -8   96.09   15.20
  -4  -3   8  124.69   15.20
  -4  -3   8  100.89    7.90
  -4  -3   8   91.69   16.00
   3   2  -8 1432.66   53.99
   3   2  -8 1504.15   57.19
   3   2  -8 1451.45   46.50
  -3  -2   8 1457.75   45.30
  -3  -2   8 1424.56   51.99
  -3  -2   8 1471.85   56.59
   2   1  -8 3991.80  125.49
   2   1  -8 3899.41  127.69
   2   1  -8 4123.49  119.59
  -2  -1   8 4146.29  120.59
  -2  -1   8 3938.31  127.09
  -2  -1   8 4238.38  124.79
   1   0  -8 2113.79   69.59
   1   0  -8 2200.88   68.89
   1   0  -8 2084.89   69.19
   1   0  -8 2201.08   69.39
  -1   0   8 2168.98   68.49
  -1   0   8 2222.68   69.09
   0  -1  -8  958.00   42.40
   0  -1  -8  947.31   35.80
   0  -1  -8 1040.60   34.20
   0   1   8  982.80   39.80
   0   1   8  943.01   36.60
   0   1   8 1025.00   33.90
  -1  -2  -8 1020.30   35.40
  -1  -2  -8  909.11   37.90
  -1  -2  -8  947.01   42.20
   1   2   8  922.71   36.10
   1   2   8  902.81   38.80
   1   2   8 1020.30   43.70
  -2  -3  -8   29.00    7.40
  -2  -3  -8   20.00   10.10
  -2  -3  -8   28.40    9.60
  -2  -3  -8   35.10    9.80
   2   3   8   35.60   12.30
   2   3   8   34.80    8.30
  -3  -4  -8 1042.40   47.60
  -3  -4  -8 1043.00   43.40
   3   4   8  867.91   50.39
   3   4   8  890.71   44.90
  -4  -5  -8    5.20    7.40
  -4  -5  -8   20.60   10.70
   4   5   8   22.30   14.20
  -5  -6  -8   18.80   12.60
   8   6  -8   17.10   15.00
   7   5  -8   24.10   11.90
   7   5  -8    9.80    9.20
  -7  -5   8   17.10   10.70
  -7  -5   8    3.20    7.40
   6   4  -8   52.59   15.50
   6   4  -8   40.00    9.50
  -6  -4   8   34.60   12.30
  -6  -4   8   38.60    8.50
   5   3  -8  632.64   28.30
   5   3  -8  645.74   34.30
  -5  -3   8  644.94   31.90
  -5  -3   8  548.45   32.80
  -5  -3   8  593.74   35.00
  -5  -3   8  670.63   27.80
   4   2  -8  121.99    8.80
   4   2  -8  119.39   14.50
   4   2  -8  145.59   17.50
  -4  -2   8  126.79   11.60
  -4  -2   8  118.09    7.60
  -4  -2   8  131.79   14.10
  -4  -2   8   99.69   14.40
   3   1  -8  347.27   17.90
   3   1  -8  333.97   18.70
   3   1  -8  325.47   13.20
  -3  -1   8  328.97   14.00
  -3  -1   8  328.47   16.50
  -3  -1   8  342.87   18.50
   2   0  -8 2946.51   93.69
   2   0  -8 2979.40   92.59
   2   0  -8 3011.60   92.79
   2   0  -8 2946.91   92.59
  -2   0   8 2925.01   91.59
  -2   0   8 3071.19   95.49
   1  -1  -8 1417.56   49.00
   1  -1  -8 1484.15   46.50
  -1   1   8 1455.05   53.29
  -1   1   8 1441.06   46.00
  -1   1   8 1438.56   49.99
   0  -2  -8  229.18   14.60
   0  -2  -8  195.58   17.20
   0  -2  -8  219.88   11.60
   0   2   8  211.98   12.60
   0   2   8  204.68   15.10
   0   2   8  197.68   17.90
  -1  -3  -8   -2.80    5.90
  -1  -3  -8   -4.50    4.50
  -1  -3  -8    5.60    4.90
   1   3   8    6.50    5.30
   1   3   8    2.40    6.70
   1   3   8   -3.70    5.10
  -2  -4  -8  218.58   17.30
   2   4   8  210.08   18.60
  -3  -5  -8   18.50   11.30
  -3  -5  -8    6.40    7.90
   3   5   8    5.50   12.20
  -4  -6  -8   14.20   12.50
   4   6   8    4.60   12.70
   8   5  -8   -1.00    9.20
   8   5  -8    9.60   10.00
  -8  -5   8    2.80    8.50
  -8  -5   8   -1.40   10.60
   7   4  -8   12.60   10.70
   7   4  -8   12.80    9.20
  -7  -4   8   16.20   10.80
  -7  -4   8    7.60    6.80
   6   3  -8   -2.60    5.20
   6   3  -8   -4.90    7.50
  -6  -3   8   -1.10    6.20
  -6  -3   8    3.80   10.10
  -6  -3   8   -1.60    4.40
  -6  -3   8  -10.10    8.80
   5   2  -8    3.10    3.80
   5   2  -8   -5.10    5.50
  -5  -2   8    3.40    6.90
  -5  -2   8    2.60    4.70
  -5  -2   8    7.80    6.40
  -5  -2   8    7.30    3.80
   4   1  -8  143.29   12.50
   4   1  -8  137.09   12.10
   4   1  -8  148.89    9.00
  -4  -1   8  139.19   10.80
  -4  -1   8  129.19   11.90
  -4  -1   8  142.19    9.30
   3   0  -8 3908.61  120.59
   3   0  -8 4002.90  121.59
   3   0  -8 4020.20  121.39
  -3   0   8 3978.70  122.19
  -3   0   8 3849.01  119.79
  -3   0   8 4000.40  121.39
   2  -1  -8 4223.48  131.49
   2  -1  -8 4212.48  127.59
   2  -1  -8 4068.49  123.79
  -2   1   8 4218.88  123.29
  -2   1   8 4100.39  128.29
   1  -2  -8 2907.81   92.79
   1  -2  -8 3023.90   88.09
   1  -2  -8 2877.51   97.79
   1  -2  -8 2789.32   98.29
  -1   2   8 2829.82   94.09
  -1   2   8 2795.92   98.29
  -1   2   8 2760.12   89.29
   0  -3  -8   18.30    8.70
   0  -3  -8   19.70   10.10
   0  -3  -8   12.00    4.90
   0  -3  -8   23.10    8.10
   0   3   8   25.50    7.10
   0   3   8   25.50   11.10
   0   3   8    3.70    6.70
  -1  -4  -8  124.69   13.60
  -1  -4  -8  143.09   18.70
  -1  -4  -8  127.69   17.80
   1   4   8  110.19   20.70
   1   4   8  121.19   16.10
  -2  -5  -8   16.80   10.90
  -2  -5  -8   12.00    8.30
   2   5   8    8.70   12.40
  -3  -6  -8    0.90   13.10
  -3  -6  -8  -10.50    8.30
  -3  -6  -8   -1.20   11.00
   3   6   8    1.40   12.70
   9   5  -8    3.10    9.60
   9   5  -8   13.30   13.00
  -9  -5   8   15.70   11.90
   8   4  -8    6.60   11.10
   8   4  -8   11.50    8.50
  -8  -4   8   19.10   10.50
  -8  -4   8   11.40    8.10
   7   3  -8  432.16   29.10
   7   3  -8  433.46   24.80
  -7  -3   8  390.36   25.70
  -7  -3   8  431.56   29.40
  -7  -3   8  405.76   30.10
  -7  -3   8  444.96   22.10
   6   2  -8  416.56   20.20
   6   2  -8  378.76   23.90
  -6  -2   8  407.66   18.90
  -6  -2   8  410.76   25.20
  -6  -2   8  410.16   22.50
  -6  -2   8  378.96   23.50
   5   1  -8   44.00    9.50
   5   1  -8   47.10    6.80
  -5  -1   8   47.50    8.90
  -5  -1   8   50.99    7.60
  -5  -1   8   48.80    9.40
  -5  -1   8   37.50    7.70
   4   0  -8  334.47   16.00
   4   0  -8  327.67   15.30
   4   0  -8  298.77   15.80
  -4   0   8  334.67   15.60
  -4   0   8  312.97   14.60
  -4   0   8  319.27   16.60
   3  -1  -8  322.97   12.00
   3  -1  -8  320.67   19.70
   3  -1  -8  314.97   15.70
   3  -1  -8  332.57   19.10
  -3   1   8  337.87   11.40
  -3   1   8  358.06   16.80
   2  -2  -8  225.18    9.70
   2  -2  -8  190.98   17.20
   2  -2  -8  187.48   15.80
   2  -2  -8  197.28   13.40
  -2   2   8  219.28   14.70
  -2   2   8  197.48   10.80
   1  -3  -8   68.09   14.10
   1  -3  -8   67.99    7.60
   1  -3  -8  110.79   17.00
   1  -3  -8   86.49   12.10
  -1   3   8   86.69   11.00
  -1   3   8   65.39   14.00
  -1   3   8   65.49   12.20
   0  -4  -8   -6.80    8.80
   0  -4  -8    7.20    5.90
   0  -4  -8    8.10    8.00
   0  -4  -8    9.90    8.00
   0   4   8   19.50   12.60
  -1  -5  -8   74.19   16.00
  -1  -5  -8   65.19   17.10
  -1  -5  -8   66.79   12.60
   1   5   8   53.19   16.80
  -2  -6  -8   -0.30   12.10
  -2  -6  -8    5.20   11.00
  -2  -6  -8   -0.20    9.20
  10   5  -8    2.40   11.50
  10   5  -8    8.70   12.60
 -10  -5   8   -2.10    6.90
   9   4  -8   -2.30   10.10
   9   4  -8    6.50    8.70
  -9  -4   8    8.70   10.40
  -9  -4   8  -15.70    7.30
   8   3  -8  215.98   25.10
   8   3  -8  196.38   17.50
  -8  -3   8  184.38   20.10
  -8  -3   8  197.78   15.50
   7   2  -8  221.58   18.70
  -7  -2   8  210.78   17.60
  -7  -2   8  201.98   16.20
  -7  -2   8  216.88   18.60
  -7  -2   8  229.08   14.30
   6   1  -8  125.19   12.30
   6   1  -8  112.69   10.00
  -6  -1   8  121.49   11.40
  -6  -1   8  125.99   12.20
  -6  -1   8  141.99   11.80
  -6  -1   8  127.19   11.20
   5   0  -8 1161.08   40.60
   5   0  -8 1108.29   40.00
  -5   0   8 1084.99   44.00
  -5   0   8 1076.29   38.20
  -5   0   8 1164.88   39.60
  -5   0   8 1067.09   37.60
   4  -1  -8  142.19   11.70
   4  -1  -8  145.59   10.00
  -4   1   8  138.69   12.70
  -4   1   8  142.69   10.20
   3  -2  -8 1517.55   58.99
   3  -2  -8 1451.65   51.39
   3  -2  -8 1508.15   57.39
   3  -2  -8 1461.85   47.00
   3  -2  -8 1527.15   45.60
  -3   2   8 1454.65   53.09
   2  -3  -8  141.49   15.40
   2  -3  -8  140.89   13.10
   2  -3  -8  149.39   11.70
   2  -3  -8  162.68   20.70
   2  -3  -8  146.79    9.80
  -2   3   8  137.09   13.50
   1  -4  -8   34.20   10.60
   1  -4  -8   17.90    9.40
   1  -4  -8   14.70    6.50
   1  -4  -8   24.70   12.40
   1  -4  -8   39.20    9.70
   0  -5  -8  190.98   27.60
   0  -5  -8  138.29   20.50
   0  -5  -8  202.88   17.60
   0  -5  -8  143.39   20.30
  -1  -6  -8    3.10    8.80
  -1  -6  -8    2.40   11.50
  -1  -6  -8   -5.60   12.30
  11   5  -8   37.10   16.00
 -11  -5   8   -3.20   12.30
  10   4  -8  158.58   23.90
  10   4  -8  176.58   23.10
 -10  -4   8  113.19   20.80
   9   3  -8    9.30   10.40
   9   3  -8   10.50    7.80
  -9  -3   8   16.40    9.60
  -9  -3   8   10.40    8.30
   8   2  -8   49.50   10.40
   8   2  -8   44.10   11.90
  -8  -2   8   54.29   12.30
  -8  -2   8   52.29   11.00
  -8  -2   8   39.40   10.00
  -8  -2   8   43.60    9.10
   7   1  -8    4.00    6.10
   7   1  -8    3.60    6.40
  -7  -1   8    9.80    5.90
  -7  -1   8   22.60    7.50
  -7  -1   8   12.30    5.50
  -7  -1   8   19.90    7.90
   6   0  -8    6.10    4.90
   6   0  -8    5.10    5.00
  -6   0   8    2.00    3.50
  -6   0   8    4.10    3.80
  -6   0   8    2.50    4.40
  -6   0   8    2.90    4.70
   5  -1  -8   45.20   10.50
   5  -1  -8   59.09    7.70
  -5   1   8   47.40    7.20
  -5   1   8   59.89   10.40
   4  -2  -8  127.99   16.90
   4  -2  -8  129.39   10.10
   4  -2  -8  131.29   14.10
  -4   2   8  126.69   10.90
   3  -3  -8  222.18   11.70
   3  -3  -8  210.08   12.90
   3  -3  -8  198.68   18.10
   3  -3  -8  187.08   19.10
   3  -3  -8  258.77   16.40
  -3   3   8  181.78   15.40
   2  -4  -8  921.61   42.20
   2  -4  -8  953.70   41.00
   2  -4  -8  966.10   38.20
   2  -4  -8  952.90   45.60
   2  -4  -8 1050.69   50.39
   1  -5  -8  204.38   17.30
   1  -5  -8  215.38   20.50
   1  -5  -8  175.58   19.00
   1  -5  -8  238.58   26.30
   0  -6  -8   -2.70    7.30
   0  -6  -8   10.30   10.60
  12   5  -8   16.00   14.00
  11   4  -8  201.58   27.00
  11   4  -8  177.38   24.30
 -11  -4   8  230.18   23.90
  10   3  -8   81.29   15.00
  10   3  -8   87.99   17.30
 -10  -3   8   83.79   14.90
 -10  -3   8   99.99   18.00
   9   2  -8   -4.50    8.10
   9   2  -8   -1.60    5.30
  -9  -2   8    0.70    6.20
  -9  -2   8   -4.10    6.90
  -9  -2   8   -2.90    4.90
   8   1  -8   98.49   12.30
   8   1  -8  104.19   14.20
  -8  -1   8   99.69   12.20
  -8  -1   8   98.09   10.60
  -8  -1   8   88.09   13.00
  -8  -1   8   98.99   10.50
   7   0  -8  822.52   33.90
   7   0  -8  861.81   34.30
  -7   0   8  811.62   32.60
  -7   0   8  867.81   30.90
  -7   0   8  853.81   32.50
  -7   0   8  864.71   35.50
   6  -1  -8  117.99   11.80
   6  -1  -8  123.29    9.50
  -6   1   8   99.69   11.60
  -6   1   8  131.59    9.50
   5  -2  -8    0.40    3.70
   5  -2  -8    6.50    7.00
  -5   2   8   -3.10    5.80
  -5   2   8   -3.10    3.60
   4  -3  -8  109.69   10.60
   4  -3  -8  106.19    8.10
   4  -3  -8  100.49   16.40
   4  -3  -8  106.59    7.20
  -4   3   8  107.69   11.70
   3  -4  -8   55.69   12.30
   3  -4  -8   59.09    9.30
   3  -4  -8   58.59   10.30
   3  -4  -8   92.49   14.20
   3  -4  -8   74.59   17.20
   2  -5  -8   19.10   10.20
   2  -5  -8    9.20    6.20
   2  -5  -8   35.30   10.50
   2  -5  -8   -3.40   11.40
   1  -6  -8   14.80    8.70
   1  -6  -8   -6.20    8.10
  12   4  -8   70.69   16.00
 -12  -4   8   74.59   16.70
  11   3  -8   79.49   14.60
  11   3  -8  102.99   19.80
 -11  -3   8   88.09   16.00
  10   2  -8   80.39   15.80
  10   2  -8   59.69   12.50
 -10  -2   8   61.69   14.10
 -10  -2   8   57.19   12.30
 -10  -2   8   53.89   11.40
   9   1  -8   32.60    8.40
   9   1  -8   56.39   11.70
   9   1  -8   56.89   10.80
  -9  -1   8   27.70    7.90
  -9  -1   8   54.59    9.90
  -9  -1   8   73.99   12.30
  -9  -1   8   46.80   10.40
   8   0  -8   27.20    7.60
   8   0  -8   25.40    6.40
   8   0  -8   19.90    7.30
  -8   0   8   18.10    5.90
  -8   0   8   26.50    7.80
  -8   0   8   20.00    5.10
   7  -1  -8    6.90    6.50
   7  -1  -8   11.40    4.90
  -7   1   8   30.60    8.30
  -7   1   8   13.50    2.40
  -7   1   8   10.40    3.00
  -7   1   8   11.00    5.00
   6  -2  -8  433.26   19.90
   6  -2  -8  423.26   24.20
  -6   2   8  418.26   20.40
  -6   2   8  405.66   25.40
   5  -3  -8  590.94   21.30
   5  -3  -8  644.24   34.40
   5  -3  -8  578.64   35.00
   5  -3  -8  631.54   27.40
   5  -3  -8  608.54   21.80
  -5   3   8  613.24   29.40
   4  -4  -8  506.95   33.30
   4  -4  -8  469.95   23.30
   4  -4  -8  437.96   27.90
   4  -4  -8  542.05   27.40
   4  -4  -8  480.85   22.50
   3  -5  -8  -16.30   11.00
   3  -5  -8    5.40    5.90
   3  -5  -8    1.30    6.50
   3  -5  -8    7.00    9.00
   2  -6  -8   23.80   10.70
   2  -6  -8   23.60   10.20
  13   4  -8   41.80   14.00
  13   4  -8   77.99   15.00
 -13  -4   8   28.30   13.00
  12   3  -8   14.00   10.10
  12   3  -8   19.60   11.10
 -12  -3   8    5.20    9.40
  11   2  -8   91.49   15.50
  11   2  -8   96.59   16.00
  11   2  -8  105.89   17.70
 -11  -2   8  100.19   15.00
 -11  -2   8   59.59   15.20
 -11  -2   8  112.69   16.30
  10   1  -8    7.60    7.10
  10   1  -8   19.60    8.00
  10   1  -8    0.00    7.20
 -10  -1   8    7.00    6.30
 -10  -1   8   19.90    7.10
 -10  -1   8    4.40    6.00
   9   0  -8  811.52   35.60
   9   0  -8  802.22   34.70
   9   0  -8  744.33   32.30
  -9   0   8  765.62   36.10
  -9   0   8  913.01   31.80
  -9   0   8  821.22   32.50
   8  -1  -8  101.39   12.70
   8  -1  -8   82.59    6.50
   8  -1  -8  100.39   13.00
  -8   1   8  112.99   15.30
  -8   1   8   87.19    5.90
  -8   1   8   92.59    8.40
   7  -2  -8  239.38   13.90
   7  -2  -8  219.38   17.60
  -7   2   8  215.08   13.70
  -7   2   8  234.48   19.10
   6  -3  -8    3.50    1.70
   6  -3  -8   -0.20    9.00
   6  -3  -8    8.90    9.70
   6  -3  -8    3.50    2.20
   6  -3  -8    0.20    4.30
  -6   3   8   -4.30    4.50
   5  -4  -8   66.19    9.00
   5  -4  -8   55.49    8.80
   5  -4  -8   59.29   10.70
   5  -4  -8   37.60    9.80
   4  -5  -8   13.70    8.10
   4  -5  -8   12.10    7.20
   4  -5  -8    1.80   11.30
   4  -5  -8    5.20    6.70
   3  -6  -8    8.60    7.20
   3  -6  -8   -5.40    8.80
  14   4  -8   19.60   15.90
  14   4  -8   58.09   16.00
 -14  -4   8   -0.10   10.60
  13   3  -8    3.40   10.20
  13   3  -8    0.70    9.10
 -13  -3   8    5.80   10.10
  12   2  -8  143.89   21.20
  12   2  -8  150.38   20.60
 -12  -2   8  145.19   18.50
  11   1  -8   18.90    9.40
  11   1  -8   11.50    8.20
  11   1  -8   16.30    9.80
 -11  -1   8   11.90    6.80
 -11  -1   8   14.80    8.10
 -11  -1   8    6.30    7.30
  10   0  -8  256.97   16.70
  10   0  -8  248.18   18.20
  10   0  -8  262.67   19.40
 -10   0   8  287.07   16.80
 -10   0   8  271.87   22.70
 -10   0   8  339.77   16.60
   9  -1  -8   44.90    8.60
   9  -1  -8   49.90    6.80
   9  -1  -8   44.10   10.00
  -9   1   8   51.89    8.00
  -9   1   8   54.99    6.30
  -9   1   8   49.10   14.10
   8  -2  -8   39.50    7.30
   8  -2  -8   44.00   11.00
  -8   2   8   40.80   10.30
  -8   2   8   44.80    7.90
   7  -3  -8  419.66   28.10
   7  -3  -8  443.26   21.00
   7  -3  -8  417.36   14.60
   7  -3  -8  434.06   14.20
  -7   3   8  429.66   29.40
  -7   3   8  408.86   22.70
   6  -4  -8   38.90   14.10
   6  -4  -8   38.40    5.80
   6  -4  -8   48.80   12.80
   6  -4  -8   46.20    7.10
   6  -4  -8   39.50    8.90
   5  -5  -8   25.90    8.10
   5  -5  -8   16.90    8.70
   5  -5  -8   29.00   14.00
   5  -5  -8   25.80    7.30
   4  -6  -8   34.90   17.30
   4  -6  -8   11.10    8.50
   4  -6  -8   14.80   17.70
   4  -6  -8   13.90    9.60
  14   3  -8    5.90   10.40
  14   3  -8   20.00   12.50
 -14  -3   8    9.50    9.40
  13   2  -8   -6.60    8.30
  13   2  -8    8.90    9.70
 -13  -2   8   19.60   10.40
  12   1  -8  101.49   16.60
  12   1  -8   79.59   15.00
  12   1  -8   75.69   13.90
 -12  -1   8   72.89   12.80
 -12  -1   8  118.09   15.70
  11   0  -8   78.49   11.50
  11   0  -8  103.69   14.50
  11   0  -8   66.89   13.40
 -11   0   8   78.69   10.50
 -11   0   8   75.79   14.60
 -11   0   8   91.39   10.90
  10  -1  -8   11.70    6.30
  10  -1  -8   13.10    4.50
  10  -1  -8   11.40    8.30
 -10   1   8   17.20    5.80
 -10   1   8   -0.80    6.30
 -10   1   8   13.80    4.40
   9  -2  -8    0.20    2.30
   9  -2  -8    2.30    8.20
   9  -2  -8   -1.90    3.90
  -9   2   8    0.70    2.40
  -9   2   8   -8.10    6.20
  -9   2   8    1.20    4.30
   8  -3  -8  187.88    8.00
   8  -3  -8  235.68   19.70
   8  -3  -8  188.78    7.50
   8  -3  -8  240.38   14.10
  -8   3   8  195.58   15.30
   7  -4  -8    1.90    7.30
   7  -4  -8    0.90    6.80
   7  -4  -8   12.00    3.80
   7  -4  -8   11.60    4.90
   7  -4  -8    4.50    5.20
   6  -5  -8   13.20    6.40
   6  -5  -8   -5.10    6.30
   6  -5  -8   -7.60   10.00
   6  -5  -8   14.00    5.80
   5  -6  -8   -0.90   13.30
   5  -6  -8    9.20    7.60
   5  -6  -8   11.40    7.60
  15   3  -8   28.40   13.20
  14   2  -8   19.20   12.00
  14   2  -8   21.70   11.90
 -14  -2   8   17.30   10.70
  13   1  -8   50.59   13.40
  13   1  -8   38.60   12.50
  13   1  -8   49.90   12.70
 -13  -1   8   68.89   12.50
  12   0  -8    0.40    8.30
  12   0  -8    5.80    7.60
  12   0  -8   13.90    6.50
 -12   0   8    1.80    5.50
 -12   0   8   17.30    6.50
  11  -1  -8   11.10    7.50
  11  -1  -8   20.00    7.50
  11  -1  -8   16.70   10.10
 -11   1   8   11.20    5.50
 -11   1   8    4.90    4.60
  10  -2  -8   53.39    5.60
  10  -2  -8   54.39   12.70
  10  -2  -8   56.49    9.30
 -10   2   8   52.59    6.70
 -10   2   8   63.39    9.50
   9  -3  -8    8.50    9.30
   9  -3  -8   10.10    2.70
   9  -3  -8    8.50    2.40
   9  -3  -8    4.20    4.70
  -9   3   8   14.00    5.70
   8  -4  -8   44.30    8.50
   8  -4  -8   16.50    3.90
   8  -4  -8   15.50   10.30
   8  -4  -8   26.00    9.50
   8  -4  -8   13.10    4.40
   7  -5  -8    9.90    4.30
   7  -5  -8    9.70    6.80
   7  -5  -8   -7.60    9.50
   6  -6  -8    9.20    6.80
   6  -6  -8   -2.00   13.00
   6  -6  -8   10.90    8.20
  16   3  -8    6.50   12.70
  16   3  -8    4.20    9.90
 -16  -3   8  -11.10    8.50
  15   2  -8   86.69   17.00
  15   2  -8  125.19   19.90
 -15  -2   8  105.09   17.10
  14   1  -8   71.39   15.40
  14   1  -8   90.79   16.50
 -14  -1   8  106.59   15.50
  13   0  -8    6.80    7.40
  13   0  -8   19.20   10.70
  13   0  -8   26.60    9.20
 -13   0   8   47.90    9.80
  12  -1  -8   72.49   11.80
  12  -1  -8   90.59   10.20
  12  -1  -8   93.39   16.50
 -12   1   8   86.69    9.00
 -12   1   8   93.39   11.60
  11  -2  -8   85.09    7.70
  11  -2  -8  101.99   17.00
  11  -2  -8   98.99   11.90
 -11   2   8   84.49    8.00
 -11   2   8  102.59   11.70
  10  -3  -8   85.19   17.10
  10  -3  -8   82.79    5.70
  10  -3  -8  101.69   11.40
 -10   3   8   87.89   11.70
 -10   3   8   83.69    6.50
   9  -4  -8    8.70    3.00
   9  -4  -8   13.60    5.80
   9  -4  -8    1.00    3.30
   9  -4  -8    3.70   10.20
   9  -4  -8    1.40    7.50
   8  -5  -8   11.70   10.90
   8  -5  -8   14.60    4.80
   8  -5  -8    6.10    6.20
   8  -5  -8   -0.50    5.60
   8  -5  -8   12.70    9.20
   7  -6  -8    2.60    8.00
   7  -6  -8    5.00   13.30
   7  -6  -8    7.20    7.80
  16   2  -8   15.10   10.40
 -16  -2   8   26.80   12.10
  15   1  -8   21.00    9.90
  15   1  -8    7.70   11.90
 -15  -1   8   20.50    9.80
  14   0  -8   51.99   11.90
  14   0  -8   66.39   13.30
  14   0  -8   47.70   14.50
 -14   0   8   61.59   10.20
 -14   0   8   54.29   11.00
  13  -1  -8   51.99   10.10
  13  -1  -8   34.70   11.80
  13  -1  -8   58.09   11.30
 -13   1   8   47.90    7.90
 -13   1   8   50.69    8.60
  12  -2  -8  126.59   12.70
  12  -2  -8  157.28   21.30
  12  -2  -8  133.79   10.10
 -12   2   8  155.38   11.90
 -12   2   8  136.29   10.60
  11  -3  -8   73.09   10.00
  11  -3  -8   91.99    6.60
  11  -3  -8  114.99   18.00
 -11   3   8   94.09   10.20
 -11   3   8   81.89    7.20
  10  -4  -8  162.38   12.50
  10  -4  -8  145.39   15.50
  10  -4  -8  130.09    7.60
  10  -4  -8  136.49    8.80
  10  -4  -8  140.09   22.10
   9  -5  -8    6.70   11.30
   9  -5  -8   12.60    6.30
   9  -5  -8    6.50    5.50
   9  -5  -8   -2.50    8.50
   8  -6  -8   -7.20    7.30
  17   2  -8   49.80   15.30
  17   2  -8   30.70   14.00
  16   1  -8  126.79   21.20
  16   1  -8   71.69   14.70
 -16  -1   8   63.59   13.20
  15   0  -8   10.50    7.70
  15   0  -8   19.80    9.10
  15   0  -8    8.90    7.80
 -15   0   8    3.90    6.80
 -15   0   8   -0.10    6.70
  14  -1  -8   83.19   13.50
  14  -1  -8   85.29   16.90
  14  -1  -8   70.99   11.70
 -14   1   8   85.39   10.80
 -14   1   8   81.79   11.70
  13  -2  -8   -8.00    8.90
  13  -2  -8   -0.10    7.00
  13  -2  -8    3.10    5.50
 -13   2   8    6.20    5.00
 -13   2   8    5.40    5.30
  12  -3  -8   -0.60    3.40
  12  -3  -8  -13.60    7.80
  12  -3  -8    0.40    5.50
 -12   3   8   -3.60    5.00
 -12   3   8    2.00    4.00
  11  -4  -8  176.88   13.40
  11  -4  -8  245.78   17.50
  11  -4  -8  178.68   20.10
  11  -4  -8  173.08    8.90
  11  -4  -8  164.78    9.70
  10  -5  -8   10.90    5.40
  10  -5  -8   10.90    5.90
  10  -5  -8    6.10   10.20
  17   1  -8   41.00   11.60
  17   1  -8   23.30   10.70
 -17  -1   8   24.80   11.00
  16   0  -8    9.00    9.30
  16   0  -8    3.10    8.30
  15  -1  -8    4.90    7.80
  15  -1  -8   15.10   10.20
  15  -1  -8   30.60   10.00
 -15   1   8   20.80    6.90
 -15   1   8   25.40    8.60
  14  -2  -8    4.80    6.80
  14  -2  -8   -2.00    6.70
  14  -2  -8   10.50    6.40
 -14   2   8    9.60    6.10
 -14   2   8    2.10    5.50
  13  -3  -8    1.00    4.30
  13  -3  -8    0.00   10.30
 -13   3   8    7.60    6.50
 -13   3   8   -1.00    4.60
  12  -4  -8   42.90    5.30
  12  -4  -8   65.09    8.90
  12  -4  -8   78.29   11.20
  12  -4  -8   50.19    5.80
  12  -4  -8   80.39   15.90
  11  -5  -8   25.20   12.90
  11  -5  -8   -1.70    5.90
  18   1  -8   23.30   12.60
 -18  -1   8   -6.80    8.80
  17   0  -8    0.10    9.40
 -17   0   8    0.10    9.70
  16  -1  -8   66.29   12.10
  16  -1  -8   90.09   15.00
  16  -1  -8   72.49   19.80
 -16   1   8   76.79   12.90
 -16   1   8   80.29   11.80
  15  -2  -8  109.49   13.50
  15  -2  -8  107.69   21.90
  15  -2  -8   93.49   13.10
 -15   2   8   79.19   10.70
 -15   2   8  115.49   12.90
  14  -3  -8   15.70    6.80
 -14   3   8   13.70    7.00
  13  -4  -8   33.20    6.00
  13  -4  -8   54.49   16.50
  13  -4  -8   32.20    7.20
  18   0  -8    7.10   10.00
 -18   0   8  -11.10   10.60
  17  -1  -8    9.70    8.20
  17  -1  -8   15.80    9.10
 -17   1   8   33.20   11.70
  16  -2  -8   36.90   12.80
 -16   2   8   12.10    8.90
  15  -3  -8   -9.50   11.60
 -18   1   8   15.40   11.90
 -17   2   8   35.60   12.80
 -13   3  -9   13.00   12.80
  13  -3   9   18.90    9.90
 -14   2  -9    7.30   12.00
  14  -2   9   15.40   10.80
  15  -1   9   10.00   12.20
 -11   4  -9   84.89   18.70
  11  -4   9  141.89   16.20
 -12   3  -9   24.80   15.40
  12  -3   9   18.40    8.60
 -13   2  -9   87.19   22.10
  13  -2   9   78.29   16.40
 -14   1  -9   15.60   11.60
  14  -1   9   25.90   12.30
  15   0   9   -4.70   11.50
  -9   5  -9   -0.40   12.40
   9  -5   9   36.50    9.20
 -10   4  -9   24.60   15.60
 -11   3  -9   -4.00    5.60
  11  -3   9    7.20    8.00
 -12   2  -9  -14.30    7.90
  12  -2   9   28.90   11.60
 -13   1  -9  152.88   23.70
  13  -1   9  203.38   22.40
 -14   0  -9   17.40   11.80
 -14   0  -9  -11.40    6.20
 -15  -1  -9  -12.20   17.70
  -8   5  -9  -13.30    9.80
   8  -5   9   24.10    6.80
  -9   4  -9   15.70   11.60
  -9   4  -9   40.80   13.60
   9  -4   9   49.90   10.70
 -10   3  -9  162.88   24.80
  10  -3   9  216.08   18.40
 -11   2  -9    8.30    9.60
  11  -2   9   11.90    9.20
 -12   1  -9    7.80    9.10
  12  -1   9   13.30    8.10
 -13   0  -9    2.60   10.50
 -13   0  -9    0.60    5.40
 -13   0  -9  -15.60    7.30
  13   0   9    8.20   11.50
 -14  -1  -9   19.40    9.90
 -14  -1  -9   17.30    8.50
  14   1   9   35.50   15.40
   7  -5   9   22.40    8.20
  -8   4  -9   41.20   14.90
   8  -4   9   33.10    8.00
  -9   3  -9  167.28   16.20
  -9   3  -9  162.48   24.30
   9  -3   9  174.68   15.90
 -10   2  -9   48.60   14.10
  10  -2   9   37.10    9.80
 -11   1  -9    6.80    3.90
 -11   1  -9    7.90    7.70
 -11   1  -9   14.40    3.00
  11  -1   9   18.80   10.20
 -12   0  -9   -3.00    4.20
 -12   0  -9   -1.40    7.30
 -12   0  -9   -7.00    6.50
  12   0   9    6.30    9.40
 -13  -1  -9  191.98   18.20
  13   1   9  203.78   29.00
 -14  -2  -9   -7.90   11.40
  -6   5  -9    9.20   12.20
   6  -5   9    5.50    7.80
   6  -5   9   20.10    7.30
   6  -5   9   -2.30    4.80
  -7   4  -9   -4.70    9.10
  -7   4  -9   14.00    7.60
   7  -4   9   17.50    7.00
  -8   3  -9   24.60    9.10
  -8   3  -9   24.20   12.10
   8  -3   9   26.70    8.50
  -9   2  -9   22.90    9.20
  -9   2  -9   19.50    9.70
   9  -2   9   25.80    8.60
 -10   1  -9   44.80   13.00
 -10   1  -9   43.70    5.20
 -10   1  -9   34.30    5.70
  10  -1   9   45.80   11.10
 -11   0  -9   11.80   10.00
 -11   0  -9    0.90    6.50
 -11   0  -9    4.60    5.30
  11   0   9    0.20    7.00
 -12  -1  -9   20.50    8.80
 -12  -1  -9  -10.10    8.10
 -12  -1  -9  -17.60    9.20
  12   1   9    5.60    9.80
 -13  -2  -9  107.29   19.40
[truncated: 823,055 more chars]
